# Supplementary material for: 2-Phenyl-1H-imidazol-3-ium hydrogen fumarate–fumaric acid (2/1)
Source: Acta Crystallogr Sect E Struct Rep Online. 2012 Mar 10;68(Pt 4):o1021. doi: 10.1107/S1600536812005557 (PMC3343985; doi:10.1107/S1600536812005557)
Supplement: Supplementary file 1 [file e-68-o1021-sup1.cif]

##############################################################################
#                                                                            #
# This CIF contains the data in a paper accepted for publication in          #
# Acta Crystallographica Section E. It conforms to the requirements of       #
# Notes for Authors for Acta Crystallographica Section E, and has been       #
# peer reviewed under the auspices of the IUCr Commission on Journals.       #
#                                                                            #
# Full details of the Crystallographic Information File format               #
# are given in the paper "The Crystallographic Information File (CIF):       #
# a New Standard Archive File for Crystallography" by S. R. Hall, F. H.      #
# Allen and I. D. Brown [Acta Cryst. (1991), A47, 655-685].                  #
#                                                                            #
# The current version of the core CIF dictionary is obtainable from          #
# ftp://ftp.iucr.org/pub/cif_core.dic.                                       #
#                                                                            #
# Software is freely available for graphical display of the structure(s)     #
# in this CIF. For information consult the CIF software page                 #
# http://www.iucr.org/resources/cif/software.                                #
#                                                                            #
# This file may be used for bona fide research purposes within the           #
# scientific community so long as proper attribution is given to the journal # 
# article from which it was obtained.                                        #
#                                                                            #
##############################################################################
data_global
_audit_creation_method     'SHELXL97'
_journal_date_recd_electronic     2011-12-15
_journal_date_accepted     2012-02-08
_journal_name_full     'Acta Crystallographica, Section E'
_journal_year     2012
_journal_volume     68
_journal_issue      4
_journal_page_first     o1021
_journal_page_last     o1021
_journal_paper_category     QO
_journal_paper_doi     10.1107/S1600536812005557
_journal_coeditor_code     YK2037
_publ_contact_author_name     'Dr Hong Guo'
_publ_contact_author_address
;
Institute of Applied Chemistry
Shenyang University of Chemical Technology
Shenyang 110142
People's Republic of China
;
_publ_contact_author_email     'gh2103@163.com'
_publ_contact_author_fax     ?
_publ_contact_author_phone     ?
_publ_section_title
;
2-Phenyl-1<i>H</i>-imidazol-3-ium hydrogen fumarate--fumaric acid (2/1)
;
loop_
    _publ_author_name
    _publ_author_address
    'Hong Guo'
;
Institute of Applied Chemistry
Shenyang University of Chemical Technology
Shenyang 110142
People's Republic of China
;
    'Xin Zhang'
;
Institute of Applied Chemistry
Shenyang University of Chemical Technology
Shenyang 110142
People's Republic of China
;
    'Jian-Xia Li'
;
Institute of Applied Chemistry
Shenyang University of Chemical Technology
Shenyang 110142
People's Republic of China
;
data_I
_audit_creation_method     SHELXL-97
_chemical_name_systematic
;
2-Phenyl-1<i>H</i>-imidazol-3-ium 3-carboxyprop-2-enoate--fumaric acid (2/1)
;
_chemical_name_common     ?
_chemical_formula_moiety     'C9 H9 N2 +, C4 H3 O4 -, 0.5(C4 H4 O4)'
_chemical_formula_sum     'C15 H14 N2 O6'
_chemical_formula_iupac     'C9 H9 N2 +, C4 H3 O4 -, 0.5C4 H4 O4'
_chemical_formula_weight     318.28
_chemical_melting_point     ?
_symmetry_cell_setting     monoclinic
_symmetry_space_group_name_H-M     'P 21/c'
_symmetry_space_group_name_Hall     '-P 2ybc'
loop_
    _symmetry_equiv_pos_as_xyz
    'x, y, z'
    '-x, y+1/2, -z+1/2'
    '-x, -y, -z'
    'x, -y-1/2, z-1/2'
_cell_length_a     9.572(3)
_cell_length_b     19.276(4)
_cell_length_c     8.289(5)
_cell_angle_alpha     90.00
_cell_angle_beta     106.480(3)
_cell_angle_gamma     90.00
_cell_volume     1466.6(10)
_cell_formula_units_Z     4
_cell_measurement_reflns_used     2675
_cell_measurement_theta_min     2.22
_cell_measurement_theta_max     25.34
_cell_measurement_temperature     293(2)
_exptl_crystal_description     block
_exptl_crystal_colour     colorless
_exptl_crystal_size_max     0.18
_exptl_crystal_size_mid     0.15
_exptl_crystal_size_min     0.14
_exptl_crystal_density_diffrn     1.441
_exptl_crystal_density_meas     ?
_exptl_crystal_density_method     'not measured'
_exptl_crystal_F_000     664
_exptl_absorpt_coefficient_mu     0.113
_exptl_absorpt_correction_type     multi-scan
_exptl_absorpt_process_details     '(CrysAlis RED; Oxford Diffraction, 2006)'
_exptl_absorpt_correction_T_min     0.9799
_exptl_absorpt_correction_T_max     0.9843
_exptl_special_details     ?
_diffrn_ambient_temperature     293(2)
_diffrn_radiation_type     MoK\a
_diffrn_radiation_wavelength     0.71073
_diffrn_radiation_source     'fine-focus sealed tube'
_diffrn_radiation_monochromator     graphite
_diffrn_measurement_device_type     'Oxford Diffraction Gemini R Ultra'
_diffrn_measurement_method     '\w scans'
_diffrn_detector_area_resol_mean     10.0
_diffrn_reflns_number     11042
_diffrn_reflns_av_R_equivalents     0.0000
_diffrn_reflns_av_sigmaI/netI     0.0315
_diffrn_reflns_theta_min     2.22
_diffrn_reflns_theta_max     25.34
_diffrn_reflns_theta_full     25.34
_diffrn_measured_fraction_theta_max     1.000
_diffrn_measured_fraction_theta_full     1.000
_diffrn_reflns_limit_h_min     -11
_diffrn_reflns_limit_h_max     11
_diffrn_reflns_limit_k_min     0
_diffrn_reflns_limit_k_max     23
_diffrn_reflns_limit_l_min     0
_diffrn_reflns_limit_l_max     9
_diffrn_standards_number     ?
_diffrn_standards_interval_count     ?
_diffrn_standards_interval_time     ?
_diffrn_standards_decay_%     ?
_refine_special_details
;
Refinement of <i>F</i>^2^ against ALL reflections. The weighted <i>R</i>-factor
<i>wR</i> and goodness of fit <i>S</i> are based on <i>F</i>^2^, conventional
<i>R</i>-factors <i>R</i> are based on <i>F</i>, with <i>F</i> set to zero for
negative <i>F</i>^2^. The threshold expression of <i>F</i>^2^ >
\s(<i>F</i>^2^) is used only for calculating <i>R</i>-factors(gt) <i>etc</i>.
and is not relevant to the choice of reflections for refinement.
<i>R</i>-factors based on <i>F</i>^2^ are statistically about twice as large
as those based on <i>F</i>, and <i>R</i>- factors based on ALL data will be
even larger.
;
_reflns_number_total     2675
_reflns_number_gt     1963
_reflns_threshold_expression     I>2\s(I)
_refine_ls_structure_factor_coef     Fsqd
_refine_ls_matrix_type     full
_refine_ls_R_factor_all     0.0445
_refine_ls_R_factor_gt     0.0314
_refine_ls_wR_factor_gt     0.0880
_refine_ls_wR_factor_ref     0.0909
_refine_ls_goodness_of_fit_ref     1.004
_refine_ls_restrained_S_all     1.004
_refine_ls_number_reflns     2675
_refine_ls_number_parameters     209
_refine_ls_number_restraints     0
_refine_ls_hydrogen_treatment     constr
_refine_ls_weighting_scheme     calc
_refine_ls_weighting_details
                 'calc w=1/[\s^2^(Fo^2^)+(0.0574P)^2^] where P=(Fo^2^+2Fc^2^)/3'
_atom_sites_solution_hydrogens     geom
_atom_sites_solution_primary     direct
_atom_sites_solution_secondary     difmap
_refine_ls_shift/su_max     0.001
_refine_ls_shift/su_mean     0.000
_refine_diff_density_max     0.213
_refine_diff_density_min     -0.249
_refine_ls_extinction_method     'SHELXL97 (Sheldrick, 2008)'
_refine_ls_extinction_coef     0.0068(12)
_refine_ls_extinction_expression
                                  'Fc^*^=kFc[1+0.001xFc^2^\l^3^/sin(2\q)]^-1/4^'
loop_
    _atom_type_symbol
    _atom_type_description
    _atom_type_scat_dispersion_real
    _atom_type_scat_dispersion_imag
    _atom_type_scat_source
    'C' 'C' 0.0033 0.0016
                         'International Tables Vol C Tables 4.2.6.8 and 6.1.1.4'
    'H' 'H' 0.0000 0.0000
                         'International Tables Vol C Tables 4.2.6.8 and 6.1.1.4'
    'N' 'N' 0.0061 0.0033
                         'International Tables Vol C Tables 4.2.6.8 and 6.1.1.4'
    'O' 'O' 0.0106 0.0060
                         'International Tables Vol C Tables 4.2.6.8 and 6.1.1.4'
_computing_data_collection     'CrysAlis CCD (Oxford Diffraction, 2006)'
_computing_cell_refinement     'CrysAlis CCD (Oxford Diffraction, 2006)'
_computing_data_reduction     'CrysAlis CCD (Oxford Diffraction, 2006)'
_computing_structure_solution     'SHELXS97 (Sheldrick, 2008)'
_computing_structure_refinement     'SHELXL97 (Sheldrick, 2008)'
_computing_molecular_graphics
            'SHELXTL (Sheldrick, 2008) and Mercury (Macrae <i>et al.</i>, 2006)'
_computing_publication_material     'SHELXTL (Sheldrick, 2008)'
loop_
    _atom_site_type_symbol
    _atom_site_label
    _atom_site_fract_x
    _atom_site_fract_y
    _atom_site_fract_z
    _atom_site_U_iso_or_equiv
    _atom_site_adp_type
    _atom_site_calc_flag
    _atom_site_refinement_flags
    _atom_site_occupancy
    _atom_site_symmetry_multiplicity
    _atom_site_disorder_assembly
    _atom_site_disorder_group
    C C1 0.30636(17) 0.70313(7) 0.15392(19) 0.0466(4) Uani d . 1 1 . .
    H H1 0.2295 0.6753 0.0948 0.056 Uiso calc R 1 1 . .
    C C2 0.51445(15) 0.73599(6) 0.33290(17) 0.0339(3) Uani d . 1 1 . .
    C C3 0.31826(17) 0.77144(7) 0.1375(2) 0.0458(4) Uani d . 1 1 . .
    H H3 0.2516 0.8002 0.0642 0.055 Uiso calc R 1 1 . .
    C C4 0.65236(15) 0.73529(6) 0.46476(17) 0.0361(3) Uani d . 1 1 . .
    C C5 0.71012(18) 0.67306(7) 0.53922(19) 0.0441(4) Uani d . 1 1 . .
    H H5 0.6609 0.6317 0.5041 0.053 Uiso calc R 1 1 . .
    C C6 0.83936(19) 0.67245(8) 0.6642(2) 0.0531(4) Uani d . 1 1 . .
    H H6 0.8772 0.6306 0.7138 0.064 Uiso calc R 1 1 . .
    C C7 0.91375(19) 0.73335(8) 0.7170(2) 0.0559(4) Uani d . 1 1 . .
    H H7 1.0020 0.7325 0.8011 0.067 Uiso calc R 1 1 . .
    C C8 0.85745(19) 0.79517(8) 0.6455(2) 0.0554(4) Uani d . 1 1 . .
    H H8 0.9075 0.8363 0.6817 0.067 Uiso calc R 1 1 . .
    C C9 0.72735(18) 0.79677(7) 0.52033(19) 0.0464(4) Uani d . 1 1 . .
    H H9 0.6894 0.8389 0.4728 0.056 Uiso calc R 1 1 . .
    C C10 0.50312(14) 0.48691(6) 0.25178(15) 0.0284(3) Uani d . 1 1 . .
    C C11 0.63137(14) 0.50545(6) 0.19048(15) 0.0316(3) Uani d . 1 1 . .
    H H11 0.6584 0.5519 0.1930 0.038 Uiso calc R 1 1 . .
    C C12 0.70748(14) 0.46016(7) 0.13372(15) 0.0329(3) Uani d . 1 1 . .
    H H12 0.6801 0.4138 0.1308 0.039 Uiso calc R 1 1 . .
    C C13 0.83360(14) 0.47805(7) 0.07425(15) 0.0299(3) Uani d . 1 1 . .
    C C14 0.13846(14) 0.54984(6) 0.41335(15) 0.0306(3) Uani d . 1 1 . .
    C C15 0.01299(14) 0.53111(7) 0.47557(15) 0.0325(3) Uani d . 1 1 . .
    H H15 -0.0525 0.5661 0.4804 0.039 Uiso calc R 1 1 . .
    N N1 0.42847(13) 0.68174(5) 0.27399(15) 0.0414(3) Uani d . 1 1 . .
    H H1A 0.4472 0.6396 0.3068 0.050 Uiso d R 1 1 . .
    N N2 0.44703(13) 0.79138(5) 0.24890(14) 0.0389(3) Uani d . 1 1 . .
    H H2A 0.4796 0.8332 0.2627 0.047 Uiso d R 1 1 . .
    O O1 0.46797(11) 0.42536(4) 0.25506(12) 0.0448(3) Uani d . 1 1 . .
    O O2 0.43619(9) 0.53724(4) 0.29443(11) 0.0356(2) Uani d . 1 1 . .
    O O3 0.21778(10) 0.49744(5) 0.39383(12) 0.0462(3) Uani d . 1 1 . .
    H H3A 0.2850 0.5114 0.3593 0.055 Uiso d R 1 1 . .
    O O4 0.16258(11) 0.60952(5) 0.38435(13) 0.0482(3) Uani d . 1 1 . .
    O O5 0.90474(11) 0.42773(5) 0.03852(12) 0.0447(3) Uani d . 1 1 . .
    H H5A 0.9724 0.4427 0.0065 0.054 Uiso d R 1 1 . .
    O O6 0.86586(11) 0.54051(5) 0.06280(12) 0.0453(3) Uani d . 1 1 . .
loop_
    _atom_site_aniso_label
    _atom_site_aniso_U_11
    _atom_site_aniso_U_22
    _atom_site_aniso_U_33
    _atom_site_aniso_U_12
    _atom_site_aniso_U_13
    _atom_site_aniso_U_23
    C1 0.0451(10) 0.0360(8) 0.0582(9) -0.0057(7) 0.0139(8) -0.0014(7)
    C2 0.0424(9) 0.0209(6) 0.0464(8) -0.0019(6) 0.0256(7) 0.0009(6)
    C3 0.0454(10) 0.0354(8) 0.0562(9) 0.0006(6) 0.0137(8) 0.0061(7)
    C4 0.0423(9) 0.0277(7) 0.0453(8) -0.0013(6) 0.0241(7) 0.0002(6)
    C5 0.0561(11) 0.0288(7) 0.0516(9) 0.0015(6) 0.0221(8) 0.0008(6)
    C6 0.0614(12) 0.0431(9) 0.0549(10) 0.0113(8) 0.0165(9) 0.0079(7)
    C7 0.0523(11) 0.0583(11) 0.0544(10) 0.0015(8) 0.0106(8) 0.0029(8)
    C8 0.0592(12) 0.0439(9) 0.0607(10) -0.0144(8) 0.0131(9) -0.0017(8)
    C9 0.0550(11) 0.0289(8) 0.0565(9) -0.0039(7) 0.0176(8) 0.0036(7)
    C10 0.0279(7) 0.0247(7) 0.0349(7) 0.0016(5) 0.0125(6) 0.0001(5)
    C11 0.0305(8) 0.0263(6) 0.0411(8) -0.0017(5) 0.0150(6) -0.0001(5)
    C12 0.0300(8) 0.0292(7) 0.0428(8) -0.0025(5) 0.0156(6) -0.0018(6)
    C13 0.0266(7) 0.0314(7) 0.0332(7) 0.0007(6) 0.0109(6) -0.0024(5)
    C14 0.0297(7) 0.0290(7) 0.0351(7) -0.0016(6) 0.0122(6) -0.0021(5)
    C15 0.0279(7) 0.0335(6) 0.0394(7) 0.0011(6) 0.0150(6) -0.0023(6)
    N1 0.0488(8) 0.0220(6) 0.0566(8) -0.0036(5) 0.0202(6) 0.0024(5)
    N2 0.0456(8) 0.0211(5) 0.0543(7) -0.0024(5) 0.0211(6) 0.0033(5)
    O1 0.0463(6) 0.0222(5) 0.0781(7) -0.0021(4) 0.0375(6) -0.0028(4)
    O2 0.0352(6) 0.0235(5) 0.0566(6) 0.0021(4) 0.0271(5) -0.0006(4)
    O3 0.0433(6) 0.0322(5) 0.0782(7) 0.0002(4) 0.0418(6) 0.0038(5)
    O4 0.0498(7) 0.0303(6) 0.0741(7) -0.0033(4) 0.0329(6) 0.0027(5)
    O5 0.0381(6) 0.0384(6) 0.0694(7) 0.0005(4) 0.0343(5) -0.0041(5)
    O6 0.0446(6) 0.0320(6) 0.0692(7) -0.0033(4) 0.0324(5) -0.0017(5)
_geom_special_details
;
All s.u.'s (except the s.u. in the dihedral angle between two l.s. planes)
are estimated using the full covariance matrix. The cell s.u.'s are taken
into account individually in the estimation of s.u.'s in distances, angles
and torsion angles; correlations between s.u.'s in cell parameters are only
used when they are defined by crystal symmetry. An approximate (isotropic)
treatment of cell s.u.'s is used for estimating s.u.'s involving l.s.
planes.
;
loop_
    _geom_bond_atom_site_label_1
    _geom_bond_atom_site_label_2
    _geom_bond_site_symmetry_2
    _geom_bond_distance
    _geom_bond_publ_flag
    C1 C3 . 1.332(2) ?
    C1 N1 . 1.3663(19) ?
    C1 H1 . 0.9300 ?
    C2 N1 . 1.3346(16) ?
    C2 N2 . 1.3366(17) ?
    C2 C4 . 1.456(2) ?
    C3 N2 . 1.3687(19) ?
    C3 H3 . 0.9300 ?
    C4 C5 . 1.3899(19) ?
    C4 C9 . 1.3944(19) ?
    C5 C6 . 1.370(2) ?
    C5 H5 . 0.9300 ?
    C6 C7 . 1.378(2) ?
    C6 H6 . 0.9300 ?
    C7 C8 . 1.372(2) ?
    C7 H7 . 0.9300 ?
    C8 C9 . 1.377(2) ?
    C8 H8 . 0.9300 ?
    C9 H9 . 0.9300 ?
    C10 O1 . 1.2357(14) ?
    C10 O2 . 1.2669(15) ?
    C10 C11 . 1.4989(18) ?
    C11 C12 . 1.3072(18) ?
    C11 H11 . 0.9300 ?
    C12 C13 . 1.4686(18) ?
    C12 H12 . 0.9300 ?
    C13 O6 . 1.2532(15) ?
    C13 O5 . 1.2676(15) ?
    C14 O4 . 1.2108(15) ?
    C14 O3 . 1.3009(15) ?
    C14 C15 . 1.4799(18) ?
    C15 C15 3_566 1.312(3) ?
    C15 H15 . 0.9300 ?
    N1 H1A . 0.8592 ?
    N2 H2A . 0.8602 ?
    O3 H3A . 0.8203 ?
    O5 H5A . 0.8193 ?
loop_
    _geom_angle_atom_site_label_1
    _geom_angle_atom_site_label_2
    _geom_angle_atom_site_label_3
    _geom_angle_site_symmetry_1
    _geom_angle_site_symmetry_3
    _geom_angle
    _geom_angle_publ_flag
    C3 C1 N1 . . 107.00(13) ?
    C3 C1 H1 . . 126.5 ?
    N1 C1 H1 . . 126.5 ?
    N1 C2 N2 . . 106.19(12) ?
    N1 C2 C4 . . 126.96(11) ?
    N2 C2 C4 . . 126.84(11) ?
    C1 C3 N2 . . 107.20(13) ?
    C1 C3 H3 . . 126.4 ?
    N2 C3 H3 . . 126.4 ?
    C5 C4 C9 . . 118.96(14) ?
    C5 C4 C2 . . 120.21(12) ?
    C9 C4 C2 . . 120.82(12) ?
    C6 C5 C4 . . 120.22(13) ?
    C6 C5 H5 . . 119.9 ?
    C4 C5 H5 . . 119.9 ?
    C5 C6 C7 . . 120.47(14) ?
    C5 C6 H6 . . 119.8 ?
    C7 C6 H6 . . 119.8 ?
    C8 C7 C6 . . 119.90(16) ?
    C8 C7 H7 . . 120.0 ?
    C6 C7 H7 . . 120.0 ?
    C7 C8 C9 . . 120.39(14) ?
    C7 C8 H8 . . 119.8 ?
    C9 C8 H8 . . 119.8 ?
    C8 C9 C4 . . 120.05(13) ?
    C8 C9 H9 . . 120.0 ?
    C4 C9 H9 . . 120.0 ?
    O1 C10 O2 . . 124.52(12) ?
    O1 C10 C11 . . 119.39(11) ?
    O2 C10 C11 . . 116.08(11) ?
    C12 C11 C10 . . 123.81(12) ?
    C12 C11 H11 . . 118.1 ?
    C10 C11 H11 . . 118.1 ?
    C11 C12 C13 . . 124.00(12) ?
    C11 C12 H12 . . 118.0 ?
    C13 C12 H12 . . 118.0 ?
    O6 C13 O5 . . 123.87(12) ?
    O6 C13 C12 . . 119.64(11) ?
    O5 C13 C12 . . 116.49(11) ?
    O4 C14 O3 . . 124.20(12) ?
    O4 C14 C15 . . 121.35(12) ?
    O3 C14 C15 . . 114.45(11) ?
    C15 C15 C14 3_566 . 125.05(16) ?
    C15 C15 H15 3_566 . 117.5 ?
    C14 C15 H15 . . 117.5 ?
    C2 N1 C1 . . 109.96(11) ?
    C2 N1 H1A . . 125.0 ?
    C1 N1 H1A . . 125.1 ?
    C2 N2 C3 . . 109.65(11) ?
    C2 N2 H2A . . 125.2 ?
    C3 N2 H2A . . 125.2 ?
    C14 O3 H3A . . 109.4 ?
    C13 O5 H5A . . 109.5 ?
loop_
    _geom_torsion_atom_site_label_1
    _geom_torsion_atom_site_label_2
    _geom_torsion_atom_site_label_3
    _geom_torsion_atom_site_label_4
    _geom_torsion_site_symmetry_1
    _geom_torsion_site_symmetry_2
    _geom_torsion_site_symmetry_3
    _geom_torsion_site_symmetry_4
    _geom_torsion
    _geom_torsion_publ_flag
    N1 C1 C3 N2 . . . . -0.55(17) ?
    N1 C2 C4 C5 . . . . 2.4(2) ?
    N2 C2 C4 C5 . . . . -179.07(12) ?
    N1 C2 C4 C9 . . . . -176.51(13) ?
    N2 C2 C4 C9 . . . . 2.0(2) ?
    C9 C4 C5 C6 . . . . -0.5(2) ?
    C2 C4 C5 C6 . . . . -179.49(13) ?
    C4 C5 C6 C7 . . . . -0.3(2) ?
    C5 C6 C7 C8 . . . . 0.7(2) ?
    C6 C7 C8 C9 . . . . -0.4(3) ?
    C7 C8 C9 C4 . . . . -0.4(2) ?
    C5 C4 C9 C8 . . . . 0.9(2) ?
    C2 C4 C9 C8 . . . . 179.82(13) ?
    O1 C10 C11 C12 . . . . 2.4(2) ?
    O2 C10 C11 C12 . . . . -176.38(12) ?
    C10 C11 C12 C13 . . . . -179.71(11) ?
    C11 C12 C13 O6 . . . . -6.1(2) ?
    C11 C12 C13 O5 . . . . 173.31(12) ?
    O4 C14 C15 C15 . . . 3_566 -173.42(16) ?
    O3 C14 C15 C15 . . . 3_566 6.5(2) ?
    N2 C2 N1 C1 . . . . -0.52(15) ?
    C4 C2 N1 C1 . . . . 178.24(13) ?
    C3 C1 N1 C2 . . . . 0.67(17) ?
    N1 C2 N2 C3 . . . . 0.17(15) ?
    C4 C2 N2 C3 . . . . -178.59(12) ?
    C1 C3 N2 C2 . . . . 0.24(16) ?
loop_
    _geom_hbond_atom_site_label_D
    _geom_hbond_atom_site_label_H
    _geom_hbond_atom_site_label_A
    _geom_hbond_site_symmetry_A
    _geom_hbond_distance_DH
    _geom_hbond_distance_HA
    _geom_hbond_distance_DA
    _geom_hbond_angle_DHA
    O3 H3A O2 . 0.82 1.75 2.5721(14) 176
    O5 H5A O6 3_765 0.82 1.83 2.6360(14) 169
    N1 H1A O2 . 0.86 1.98 2.7903(15) 157
    N2 H2A O1 2_655 0.86 1.86 2.7106(14) 168
