# Supplementary material for: 2-Phenyl-1H-imidazol-3-ium hydrogen fumarate–fumaric acid (2/1)
Source: Acta Crystallogr Sect E Struct Rep Online. 2012 Mar 10;68(Pt 4):o1021. doi: 10.1107/S1600536812005557 (PMC3343985; doi:10.1107/S1600536812005557)
Supplement: Supplementary file 2 [file e-68-o1021-Isup2.hkl]

# 
# h,k,l, Fc-squared, Fo-squared, sigma(Fo-squared) and status flag 
# 
data_I
_shelx_title ' I         P 21/c       R = 0.03' 
_shelx_refln_list_code          4 
_shelx_F_calc_maximum      254.37 
_exptl_crystal_F_000       664.00 
_reflns_d_resolution_high  0.8303 
 
loop_ 
 _symmetry_equiv_pos_as_xyz 
 'x, y, z' 
 '-x, y+1/2, -z+1/2' 
 '-x, -y, -z' 
 'x, -y-1/2, z-1/2' 
 
_cell_length_a     9.5720 
_cell_length_b    19.2760 
_cell_length_c     8.2890 
_cell_angle_alpha  90.000 
_cell_angle_beta  106.480 
_cell_angle_gamma  90.000 
 
_shelx_F_squared_multiplier     1.000 
 
loop_ 
 _refln_index_h 
 _refln_index_k 
 _refln_index_l 
 _refln_F_squared_calc 
 _refln_F_squared_meas 
 _refln_F_squared_sigma 
 _refln_observed_status 
   1   0   0     2407.57     2389.50     35.45 o 
   2   0   0        0.29        0.59      1.95 o 
   3   0   0     6590.61     6440.50     83.10 o 
   4   0   0      332.66      343.96      5.35 o 
   5   0   0     2254.25     2339.15     29.04 o 
   6   0   0      970.29      974.13     12.16 o 
   7   0   0      968.34      981.35     23.42 o 
   8   0   0        7.11        8.30      6.74 o 
   9   0   0        5.84        0.65      9.06 o 
  10   0   0        0.63        0.43      7.82 o 
  11   0   0        4.37        5.90     10.13 o 
   1   1   0      227.92      230.20      2.54 o 
   2   1   0     2203.86     2077.50      8.44 o 
   3   1   0      215.40      169.71      7.06 o 
   4   1   0      608.00      611.38      5.97 o 
   5   1   0      232.18      229.29     31.23 o 
   6   1   0       23.51       29.25      2.57 o 
   7   1   0       86.97       83.54      5.24 o 
   8   1   0       20.95       18.19      5.41 o 
   9   1   0      184.18      181.40      9.25 o 
  10   1   0      119.10      107.13      9.27 o 
  11   1   0        3.90        4.87      6.76 o 
   1   2   0     2924.60     2602.02     22.71 o 
   2   2   0      602.89      639.16      4.41 o 
   3   2   0     3260.11     3320.30     11.55 o 
   4   2   0       15.11       20.88      2.28 o 
   5   2   0      791.41      843.76     18.35 o 
   6   2   0       61.61       59.50      2.82 o 
   7   2   0        0.09       -0.17      2.96 o 
   8   2   0      265.59      269.26     10.22 o 
   9   2   0        0.39        2.74      5.88 o 
  10   2   0        5.92        3.81      5.99 o 
  11   2   0        0.09        0.29      6.11 o 
   1   3   0     4523.13     4351.83     30.90 o 
   2   3   0     5717.89     5411.13     42.17 o 
   3   3   0      529.44      466.19      3.39 o 
   4   3   0      157.90      147.20      2.26 o 
   5   3   0      238.42      230.55     26.76 o 
   6   3   0        0.00        0.76      0.99 o 
   7   3   0       83.65       81.41      3.71 o 
   8   3   0       48.93       40.86      5.10 o 
   9   3   0        0.10       -1.00      5.64 o 
  10   3   0       32.77       35.43      6.94 o 
   0   4   0    33740.00    33574.04    518.31 o 
   1   4   0     1717.78     1649.30      8.34 o 
   2   4   0       50.17       56.34      1.55 o 
   3   4   0       87.19      108.19      2.74 o 
   4   4   0      201.51      188.39      3.74 o 
   5   4   0       73.37       75.49      3.29 o 
   6   4   0      159.55      182.23      3.92 o 
   7   4   0       65.41       71.26      4.47 o 
   8   4   0       72.79       73.07      5.80 o 
   9   4   0       21.78       15.63      5.27 o 
  10   4   0       10.10       14.66      6.27 o 
   1   5   0     1559.94     1369.21      5.93 o 
   2   5   0       15.71        5.64      1.31 o 
   3   5   0      288.15      299.19      3.99 o 
   4   5   0      339.67      341.77      4.61 o 
   5   5   0        9.47        6.58      2.09 o 
   6   5   0      152.94      170.78      4.23 o 
   7   5   0       37.34       34.87      3.33 o 
   8   5   0      309.19      303.66      8.89 o 
   9   5   0      136.60      153.17      7.72 o 
  10   5   0       15.99        8.40      6.21 o 
   0   6   0      643.37      524.25      5.95 o 
   1   6   0      343.71      280.41      2.75 o 
   2   6   0     2435.37     2490.44      7.83 o 
   3   6   0        1.47        0.48      1.51 o 
   4   6   0      327.46      325.24      4.55 o 
   5   6   0     1455.44     1514.29     13.50 o 
   6   6   0        0.41        0.72      2.40 o 
   7   6   0      115.89      117.21      4.49 o 
   8   6   0        1.33        3.94      4.82 o 
   9   6   0       49.98       50.64      5.98 o 
  10   6   0        2.22        1.14      5.43 o 
   1   7   0       58.16       60.27      1.95 o 
   2   7   0     3308.90     3527.66      9.57 o 
   3   7   0     1535.20     1596.74      7.49 o 
   4   7   0      124.67      132.87      3.30 o 
   5   7   0     1553.53     1524.84     11.79 o 
   6   7   0       17.38       16.47      3.20 o 
   7   7   0       68.58       70.84      3.87 o 
   8   7   0       36.94       38.70      5.41 o 
   9   7   0       11.67       13.41      5.09 o 
  10   7   0       15.93       15.38      5.66 o 
   0   8   0     1639.16     1649.24     18.54 o 
   1   8   0        1.23        1.01      1.54 o 
   2   8   0      249.88      216.97      2.87 o 
   3   8   0       48.11       55.32      1.88 o 
   4   8   0       57.60       53.40      2.33 o 
   5   8   0      550.25      571.95      6.13 o 
   6   8   0      464.05      498.42      7.96 o 
   7   8   0     1500.55     1510.17     35.73 o 
   8   8   0       99.44       95.70      6.55 o 
   9   8   0       31.11       36.48      5.54 o 
  10   8   0        8.94        9.37      5.32 o 
   1   9   0        0.75        1.47      1.51 o 
   2   9   0       14.05       12.78      1.83 o 
   3   9   0      499.50      534.31      4.49 o 
   4   9   0      236.78      230.95      3.67 o 
   5   9   0       88.32       90.95      3.09 o 
   6   9   0       73.23       74.60      4.21 o 
   7   9   0      215.90      211.77      6.03 o 
   8   9   0      316.10      325.71      9.41 o 
   9   9   0       29.12       31.51      5.54 o 
  10   9   0        9.70        6.96      5.11 o 
   0  10   0      253.55      256.79      4.82 o 
   1  10   0      332.00      337.11      3.86 o 
   2  10   0      810.41      817.09      5.50 o 
   3  10   0       96.43       92.46      2.34 o 
   4  10   0      192.36      200.13      3.54 o 
   5  10   0      249.81      271.84      4.57 o 
   6  10   0        0.04        0.16      3.20 o 
   7  10   0       66.98       66.13      4.40 o 
   8  10   0        3.41        1.85      4.67 o 
   9  10   0       26.95       25.08      5.62 o 
   1  11   0      554.50      595.74      5.18 o 
   2  11   0      606.18      670.36      5.59 o 
   3  11   0       69.06       77.43      2.69 o 
   4  11   0      574.30      568.61      5.56 o 
   5  11   0       76.80       74.96      2.99 o 
   6  11   0      106.73      109.52      4.70 o 
   7  11   0      952.64      994.08     11.61 o 
   8  11   0       19.04       23.38      5.13 o 
   9  11   0        0.12        0.38      4.79 o 
   0  12   0      107.45      103.03      3.80 o 
   1  12   0      228.73      229.49      3.60 o 
   2  12   0       30.45       31.79      2.20 o 
   3  12   0        3.15        4.33      1.65 o 
   4  12   0      135.86      142.16      3.29 o 
   5  12   0        4.65        4.85      2.09 o 
   6  12   0        0.13        0.46      3.26 o 
   7  12   0     1493.69     1485.54     35.52 o 
   8  12   0       26.40       25.85      5.06 o 
   9  12   0       10.14        9.44      4.90 o 
   1  13   0       56.29       40.54      2.25 o 
   2  13   0       97.27       84.66      2.84 o 
   3  13   0        0.16        0.81      1.64 o 
   4  13   0      170.90      189.19      4.55 o 
   5  13   0        0.18       -0.44      2.10 o 
   6  13   0       25.26       26.27      3.17 o 
   7  13   0        0.62        3.69      4.24 o 
   8  13   0       51.30       54.05      5.55 o 
   9  13   0        2.26        3.83      4.69 o 
   0  14   0       82.05       82.78      5.06 o 
   1  14   0      149.58      150.21      3.65 o 
   2  14   0       12.55       17.67      2.13 o 
   3  14   0        7.80        8.44      1.85 o 
   4  14   0      119.70      108.93      3.91 o 
   5  14   0      100.46      103.58      3.51 o 
   6  14   0       84.40       83.88      3.96 o 
   7  14   0      707.06      747.87     14.26 o 
   8  14   0       26.51       27.89      4.91 o 
   1  15   0       11.74        8.07      2.18 o 
   2  15   0       37.51       32.47      2.28 o 
   3  15   0       24.42       22.99      2.26 o 
   4  15   0      151.39      143.93      4.94 o 
   5  15   0       22.92       18.69      3.57 o 
   6  15   0        0.23        0.03      4.00 o 
   7  15   0        8.37        7.67      4.40 o 
   8  15   0        3.91        3.99      4.51 o 
   0  16   0        0.15        1.14      3.48 o 
   1  16   0       31.02       29.32      2.60 o 
   2  16   0       12.68       10.18      2.23 o 
   3  16   0       22.05       19.63      2.19 o 
   4  16   0        4.62        4.20      3.86 o 
   5  16   0        3.09        0.18      2.87 o 
   6  16   0       29.81       36.65      4.75 o 
   7  16   0      235.01      239.87     11.55 o 
   8  16   0       25.41       27.71      4.75 o 
   1  17   0       39.44       36.35      2.74 o 
   2  17   0      253.89      239.92      4.68 o 
   3  17   0        5.23        4.53      2.04 o 
   4  17   0       58.89       67.82      4.83 o 
   5  17   0       40.22       38.56      4.40 o 
   6  17   0       14.04       15.33      4.26 o 
   7  17   0       70.38       66.76      5.48 o 
   0  18   0       34.17       37.28      3.50 o 
   1  18   0       18.37       18.56      2.50 o 
   2  18   0      255.14      253.17      4.76 o 
   3  18   0       14.98       14.94      2.01 o 
   4  18   0       63.09       63.23      5.16 o 
   5  18   0        2.17        4.37      3.97 o 
   6  18   0       10.41        7.70      3.91 o 
   1  19   0       18.97       18.99      2.37 o 
   2  19   0      323.56      304.52      6.94 o 
   3  19   0        0.02        0.86      4.11 o 
   4  19   0        0.22        0.59      4.08 o 
   5  19   0       90.23       88.51      5.62 o 
   6  19   0        0.84       -1.22      6.48 o 
   0  20   0       18.74       19.39      3.89 o 
   1  20   0       10.84       10.17      5.33 o 
   2  20   0      225.15      235.74      7.77 o 
   3  20   0        0.00       -1.50      4.16 o 
   4  20   0       12.32        6.59      4.16 o 
   5  20   0       17.92       15.68      4.41 o 
   1  21   0        0.29        1.36      3.62 o 
   2  21   0      166.04      153.13      6.00 o 
   3  21   0        0.21       -0.51      3.77 o 
   4  21   0        3.13        1.75      4.16 o 
   0  22   0        6.76        3.19      8.86 o 
   1  22   0       25.90       21.53      6.41 o 
   2  22   0       13.40       13.61      3.82 o 
   3  22   0       38.01       38.92      4.41 o 
   1  23   0        0.23        1.23      5.84 o 
 -11   1   1        0.07       -0.85      6.33 o 
 -10   1   1      106.06      104.36      8.33 o 
  -9   1   1       84.20       82.55      7.06 o 
  -8   1   1        7.19        9.55      5.64 o 
  -7   1   1      164.50      154.08      4.69 o 
  -6   1   1      405.27      430.15      5.28 o 
  -5   1   1       39.97       50.97      2.88 o 
  -4   1   1     9855.86    10169.67     82.86 o 
  -3   1   1      209.14      212.83      2.82 o 
  -2   1   1        5.36       14.92      1.49 o 
  -1   1   1      528.83      573.25      5.33 o 
   0   1   1        5.77        8.53      0.99 o 
   1   1   1       68.21       73.23      1.54 o 
   2   1   1      124.50      117.81      2.98 o 
   3   1   1      168.46      199.00      3.28 o 
   4   1   1      185.40      179.86      2.39 o 
   5   1   1     3096.41     2984.70      9.58 o 
   6   1   1        2.15        2.14      1.10 o 
   7   1   1      107.33      112.26      2.99 o 
   8   1   1        1.97        2.85      2.50 o 
   9   1   1       24.63       33.28      2.76 o 
  10   1   1       32.31       37.10      6.67 o 
 -11   2   1       57.92       59.20      7.71 o 
 -10   2   1        2.56        3.04      6.18 o 
  -9   2   1      161.10      173.68      9.43 o 
  -8   2   1      105.77      114.54      6.45 o 
  -7   2   1      281.10      275.58      5.81 o 
  -6   2   1       30.76       31.92      2.52 o 
  -5   2   1       47.03       55.75      2.88 o 
  -4   2   1     3851.37     3829.18     20.08 o 
  -3   2   1       16.10       17.02      1.86 o 
  -2   2   1       53.40       54.47      4.98 o 
  -1   2   1      158.42      205.76      3.08 o 
   0   2   1       25.48       25.78      1.22 o 
   1   2   1      140.76      128.12      1.94 o 
   2   2   1      854.26      884.99      5.10 o 
   3   2   1       15.59       21.73      2.50 o 
   4   2   1       40.71       32.32      2.48 o 
   5   2   1      707.42      690.99      7.60 o 
   6   2   1        0.63        1.38      2.26 o 
   7   2   1       73.23       63.35      6.51 o 
   8   2   1       67.22       64.18      6.92 o 
   9   2   1       53.47       60.63      3.92 o 
  10   2   1       46.15       52.72      7.95 o 
 -11   3   1        4.38        6.49      6.12 o 
 -10   3   1       43.13       40.35      7.41 o 
  -9   3   1       98.13       99.18      6.40 o 
  -8   3   1      311.94      336.11     10.23 o 
  -7   3   1       60.66       60.92      4.84 o 
  -6   3   1      147.71      138.11      3.46 o 
  -5   3   1      159.49      137.41      4.09 o 
  -4   3   1     4193.72     4310.43     17.42 o 
  -3   3   1      309.05      298.39      3.44 o 
  -2   3   1      163.50      195.23      2.32 o 
  -1   3   1     1937.93     1774.81     14.66 o 
   0   3   1      608.34      614.00      3.61 o 
   1   3   1      577.19      578.33      3.51 o 
   2   3   1      114.62      115.47      2.42 o 
   3   3   1       91.66       94.47      2.57 o 
   4   3   1      292.42      296.52      4.74 o 
   5   3   1     1600.80     1548.48     23.18 o 
   6   3   1      142.63      132.73      3.44 o 
   7   3   1        4.14        4.64      4.18 o 
   8   3   1       24.15       25.97      6.50 o 
   9   3   1      137.17      160.74      9.32 o 
  10   3   1       91.65       87.02      8.88 o 
 -11   4   1        2.95        2.14      6.30 o 
 -10   4   1        0.86        2.56      5.21 o 
  -9   4   1      316.10      308.28      8.89 o 
  -8   4   1       43.44       40.88      2.83 o 
  -7   4   1      359.98      357.53      4.85 o 
  -6   4   1       48.67       39.01      2.90 o 
  -5   4   1        4.74        3.58      1.94 o 
  -4   4   1     2113.17     2105.52     11.25 o 
  -3   4   1        0.01        2.48      1.74 o 
  -2   4   1        8.87        4.11      1.64 o 
  -1   4   1     1755.69     1740.91     10.30 o 
   0   4   1       62.73       51.37      1.34 o 
   1   4   1      603.15      565.54      3.41 o 
   2   4   1       33.63       37.98      1.88 o 
   3   4   1       81.75       98.26      2.54 o 
   4   4   1       33.94       48.06      2.87 o 
   5   4   1     1090.43     1058.76      8.50 o 
   6   4   1        0.40       -0.23      2.08 o 
   7   4   1        0.59        1.87      4.69 o 
   8   4   1       49.73       50.03      7.03 o 
   9   4   1       12.47       19.09      6.83 o 
  10   4   1      172.21      179.97     10.44 o 
 -11   5   1        0.42       -1.25      5.85 o 
 -10   5   1       14.95       10.81      5.00 o 
  -9   5   1     1139.72     1161.30     16.40 o 
  -8   5   1        2.81        4.47      1.91 o 
  -7   5   1       13.39       14.37      2.05 o 
  -6   5   1      750.48      747.06      9.00 o 
  -5   5   1      228.17      223.33      3.35 o 
  -4   5   1       11.50        8.73      1.95 o 
  -3   5   1     1800.91     1804.65      7.77 o 
  -2   5   1      374.28      356.29      3.21 o 
  -1   5   1       31.66       33.83      2.13 o 
   0   5   1        6.86        6.02      1.35 o 
   1   5   1      167.01      179.02      2.27 o 
   2   5   1      525.16      533.29      4.66 o 
   3   5   1        0.02        1.50      1.71 o 
   4   5   1      916.18      918.50      9.98 o 
   5   5   1      257.22      254.57      7.92 o 
   6   5   1        3.53        4.09      2.78 o 
   7   5   1      511.33      518.72     10.51 o 
   8   5   1        1.08       -1.54      4.89 o 
   9   5   1        1.53        3.48      6.68 o 
  10   5   1      190.25      206.25     11.22 o 
 -10   6   1       61.92       54.88      6.29 o 
  -9   6   1      383.94      410.95     10.68 o 
  -8   6   1      134.95      141.70      5.52 o 
  -7   6   1        3.41        3.41      1.85 o 
  -6   6   1      314.75      298.07      4.20 o 
  -5   6   1       94.11      112.96      4.15 o 
  -4   6   1      678.25      683.78      5.23 o 
  -3   6   1      323.54      353.85      3.54 o 
  -2   6   1      150.89      193.75      3.44 o 
  -1   6   1        0.61        1.99      1.35 o 
   0   6   1        5.70        9.13      1.53 o 
   1   6   1       56.05       74.76      2.12 o 
   2   6   1       39.24       40.62      1.78 o 
   3   6   1       31.08       41.26      2.12 o 
   4   6   1      121.66      145.19      4.54 o 
   5   6   1       57.02       50.06      3.13 o 
   6   6   1        6.67        5.94      2.76 o 
   7   6   1      275.96      262.97      6.83 o 
   8   6   1        0.54       -0.04      4.24 o 
   9   6   1       26.63       23.85      5.47 o 
  10   6   1      145.78      141.37      9.97 o 
 -10   7   1        0.09        3.84      5.15 o 
  -9   7   1       71.97       77.34      6.60 o 
  -8   7   1        0.00        1.70      3.65 o 
  -7   7   1        9.39        7.59      3.17 o 
  -6   7   1      282.41      292.56      4.81 o 
  -5   7   1      110.27      115.81      3.12 o 
  -4   7   1      355.66      359.08      4.51 o 
  -3   7   1       67.05       63.99      1.79 o 
  -2   7   1     1247.73     1259.39      7.99 o 
  -1   7   1      171.42      179.39      2.52 o 
   0   7   1     1459.90     1389.13      7.02 o 
   1   7   1     2053.97     2110.16      9.56 o 
   2   7   1       25.15       26.13      1.71 o 
   3   7   1      355.10      378.26      4.22 o 
   4   7   1       11.63        9.21      1.36 o 
   5   7   1       25.94       24.97      2.85 o 
   6   7   1      238.01      245.82      5.34 o 
   7   7   1       18.71       16.83      3.17 o 
   8   7   1        0.85       -2.86      4.79 o 
   9   7   1        0.01        0.56      5.08 o 
  10   7   1      139.40      135.48      9.91 o 
 -10   8   1        3.64        6.66      4.74 o 
  -9   8   1      749.91      790.65     14.37 o 
  -8   8   1      400.63      427.27     11.99 o 
  -7   8   1        1.02        0.28      3.88 o 
  -6   8   1      604.92      601.05      7.15 o 
  -5   8   1       61.41       62.36      2.60 o 
  -4   8   1        1.62        1.19      1.62 o 
  -3   8   1     2221.72     2392.54      8.21 o 
  -2   8   1     2235.45     2319.07      9.90 o 
  -1   8   1     1727.96     1753.08      8.53 o 
   0   8   1      504.80      520.26      4.77 o 
   1   8   1       90.59       89.67      2.36 o 
   2   8   1     1432.22     1516.11      7.64 o 
   3   8   1      941.08     1019.85      7.02 o 
   4   8   1      171.71      200.29      2.99 o 
   5   8   1       25.74       26.05      3.18 o 
   6   8   1      505.78      529.34      7.31 o 
   7   8   1      103.25      102.50      4.54 o 
   8   8   1        7.09        6.84      5.05 o 
   9   8   1       79.99       83.90      6.73 o 
 -10   9   1        7.65        8.07      5.01 o 
  -9   9   1      277.79      278.73      9.24 o 
  -8   9   1       14.27       17.23      3.65 o 
  -7   9   1       19.24       26.68      4.64 o 
  -6   9   1      123.59      135.98      3.98 o 
  -5   9   1       17.10       16.67      2.03 o 
  -4   9   1      874.23      967.38      6.52 o 
  -3   9   1      503.24      524.53      7.23 o 
  -2   9   1     2600.04     2632.21     11.92 o 
  -1   9   1      266.70      271.20      4.10 o 
   0   9   1      758.38      755.23      5.25 o 
   1   9   1        0.06        0.59      1.61 o 
   2   9   1     1042.79     1129.60      6.77 o 
   3   9   1     1356.39     1327.38      8.09 o 
   4   9   1      285.92      297.49      3.71 o 
   5   9   1       45.91       49.29      3.58 o 
   6   9   1      159.77      151.97      4.70 o 
   7   9   1      438.78      435.82      7.29 o 
   8   9   1        0.61       -0.77      4.77 o 
   9   9   1        6.88        7.05      5.21 o 
 -10  10   1        1.05        4.83      5.15 o 
  -9  10   1        0.00        0.90      4.83 o 
  -8  10   1       89.05       84.64      5.10 o 
  -7  10   1        6.06        3.76      3.95 o 
  -6  10   1       12.83       11.82      2.44 o 
  -5  10   1        3.18        4.90      1.87 o 
  -4  10   1       72.57       82.34      2.23 o 
  -3  10   1       45.42       43.39      3.19 o 
  -2  10   1     1072.76     1087.38      6.79 o 
  -1  10   1      229.70      219.23      2.77 o 
   0  10   1      259.95      245.80      3.25 o 
   1  10   1      717.73      697.72      5.62 o 
   2  10   1      147.35      170.95      3.72 o 
   3  10   1      788.73      784.47      7.89 o 
   4  10   1      109.94      112.58      2.73 o 
   5  10   1        3.65        5.29      3.05 o 
   6  10   1      225.12      218.34      5.26 o 
   7  10   1       38.88       35.76      3.52 o 
   8  10   1        5.59        3.01      4.65 o 
   9  10   1        0.01        2.19      4.73 o 
 -10  11   1        0.22        0.16      4.70 o 
  -9  11   1        4.02        3.34      4.40 o 
  -8  11   1        9.75       11.54      3.33 o 
  -7  11   1       19.63       21.58      4.09 o 
  -6  11   1        6.24        5.84      2.53 o 
  -5  11   1        0.75        0.15      1.91 o 
  -4  11   1      255.31      272.68      3.37 o 
  -3  11   1        5.61        7.23      1.94 o 
  -2  11   1      387.31      418.94      5.41 o 
  -1  11   1      124.77      117.08      2.28 o 
   0  11   1        0.53        3.25      1.61 o 
   1  11   1     1076.18     1156.62      7.42 o 
   2  11   1      645.17      685.97      6.17 o 
   3  11   1      822.73      835.20      6.84 o 
   4  11   1        0.89        0.95      1.78 o 
   5  11   1       17.66       18.67      2.45 o 
   6  11   1      230.57      221.43      5.27 o 
   7  11   1      218.81      200.33      8.52 o 
   8  11   1        1.79        0.39      4.93 o 
   9  11   1       36.12       29.11      5.36 o 
  -9  12   1      115.79      109.02      6.81 o 
  -8  12   1      299.29      315.28      9.04 o 
  -7  12   1       30.69       28.62      3.23 o 
  -6  12   1       52.33       47.70      3.17 o 
  -5  12   1       82.50       83.50      2.88 o 
  -4  12   1       77.22       81.53      2.92 o 
  -3  12   1      643.24      678.89      6.21 o 
  -2  12   1       47.41       61.16      3.19 o 
  -1  12   1        3.79        2.91      1.32 o 
   0  12   1      581.19      555.97      5.01 o 
   1  12   1       37.73       35.45      2.21 o 
   2  12   1        0.07        0.18      2.16 o 
   3  12   1       42.28       39.93      2.59 o 
   4  12   1      186.08      192.92      3.48 o 
   5  12   1        0.12        0.01      2.48 o 
   6  12   1      194.99      176.27      4.91 o 
   7  12   1      102.22      100.19      6.26 o 
   8  12   1       20.70       26.22      5.20 o 
   9  12   1       15.12       14.92      5.29 o 
  -9  13   1        2.33        4.58      4.49 o 
  -8  13   1        2.03        5.06      4.00 o 
  -7  13   1        2.31        2.42      3.88 o 
  -6  13   1       49.20       51.08      3.09 o 
  -5  13   1      312.86      307.93      7.72 o 
  -4  13   1       21.25       16.01      2.27 o 
  -3  13   1      336.72      350.75      4.79 o 
  -2  13   1     2061.16     2061.62     11.23 o 
  -1  13   1       73.06       68.26      2.26 o 
   0  13   1      226.30      217.85      3.84 o 
   1  13   1      352.75      345.78      5.10 o 
   2  13   1       19.99       13.51      2.75 o 
   3  13   1      111.43      135.22      4.01 o 
   4  13   1       68.20       68.65      2.41 o 
   5  13   1        7.21        3.37      2.65 o 
   6  13   1       17.37       13.72      2.93 o 
   7  13   1       23.98       21.03      4.89 o 
   8  13   1       19.49       15.86      5.00 o 
  -9  14   1       23.86       21.85      4.61 o 
  -8  14   1        0.39        3.87      4.15 o 
  -7  14   1       21.30       20.08      4.11 o 
  -6  14   1        1.07        2.11      2.08 o 
  -5  14   1      330.30      314.85      6.14 o 
  -4  14   1      233.09      219.64      4.61 o 
  -3  14   1       47.90       43.29      2.79 o 
  -2  14   1       96.62       90.19      3.24 o 
  -1  14   1      863.22      809.03      6.04 o 
   0  14   1      691.03      674.97      6.44 o 
   1  14   1      203.39      202.39      4.03 o 
   2  14   1      366.38      366.01      7.39 o 
   3  14   1      157.39      148.41      3.86 o 
   4  14   1       26.88       34.33      2.49 o 
   5  14   1        1.03        0.41      2.76 o 
   6  14   1      152.42      150.98      5.14 o 
   7  14   1       11.06       10.35      4.64 o 
   8  14   1       26.50       27.18      5.18 o 
  -8  15   1       20.67       26.58      4.65 o 
  -7  15   1       77.22       73.19      5.25 o 
  -6  15   1       11.68        9.40      3.68 o 
  -5  15   1       75.63       76.60      3.20 o 
  -4  15   1      105.70      102.73      3.99 o 
  -3  15   1       29.39       30.59      2.73 o 
  -2  15   1        0.03        2.36      2.28 o 
  -1  15   1       17.99       15.91      1.77 o 
   0  15   1      837.82      845.75      6.87 o 
   1  15   1        4.66        3.99      2.07 o 
   2  15   1       70.12       81.00      3.46 o 
   3  15   1     1029.61     1005.69      8.68 o 
   4  15   1      132.96      133.79      3.92 o 
   5  15   1       60.07       62.07      3.82 o 
   6  15   1       73.70       72.81      7.16 o 
   7  15   1        4.73        2.83      4.27 o 
   8  15   1       16.35       12.59      4.86 o 
  -8  16   1        8.76        6.81      7.01 o 
  -7  16   1        0.01        1.49      3.73 o 
  -6  16   1        0.60       -0.83      3.46 o 
  -5  16   1       76.77       61.42      3.08 o 
  -4  16   1        0.32       -0.02      2.58 o 
  -3  16   1      390.04      360.04      6.28 o 
  -2  16   1     2839.06     2796.06     24.94 o 
  -1  16   1      412.88      422.16      4.52 o 
   0  16   1      518.38      488.97      6.27 o 
   1  16   1      703.13      671.17     11.77 o 
   2  16   1       44.41       46.70      2.77 o 
   3  16   1     1791.37     1786.00     23.23 o 
   4  16   1      344.90      320.07      5.98 o 
   5  16   1       94.67       95.51      5.31 o 
   6  16   1       30.74       16.98      5.80 o 
   7  16   1        8.26       10.51      4.46 o 
  -7  17   1       25.41       25.06      6.56 o 
  -6  17   1      139.55      119.65      5.64 o 
  -5  17   1      156.33      145.18      4.91 o 
  -4  17   1       71.98       72.86      3.79 o 
  -3  17   1      128.52      111.35      4.25 o 
  -2  17   1     1800.56     1823.36     18.91 o 
  -1  17   1      176.60      194.09      3.53 o 
   0  17   1     1119.36     1086.34     12.57 o 
   1  17   1       71.89       71.37      3.33 o 
   2  17   1       19.07       21.54      2.53 o 
   3  17   1       19.71       25.78      2.74 o 
   4  17   1      238.21      231.95      7.21 o 
   5  17   1       97.72       92.45      5.52 o 
   6  17   1        1.99        4.20      5.58 o 
   7  17   1        5.83        5.73      4.25 o 
  -7  18   1        0.66        1.01      6.25 o 
  -6  18   1        0.25       -1.34      6.59 o 
  -5  18   1      188.67      179.17      5.29 o 
  -4  18   1       22.81       17.54      4.42 o 
  -3  18   1        6.08        4.84      2.66 o 
  -2  18   1      215.25      218.58      5.47 o 
  -1  18   1      786.44      784.40      8.38 o 
   0  18   1      188.43      183.98      5.61 o 
   1  18   1       68.13       73.24      2.98 o 
   2  18   1      224.33      203.33      5.16 o 
   3  18   1      349.70      363.26     10.56 o 
   4  18   1        1.54        3.67      2.83 o 
   5  18   1        9.12       10.51      4.04 o 
   6  18   1      107.14       91.37      8.05 o 
  -6  19   1       65.46       67.19      7.55 o 
  -5  19   1      237.15      233.72      8.08 o 
  -4  19   1      185.03      170.21      7.22 o 
  -3  19   1        0.01        0.95      4.41 o 
  -2  19   1      328.56      357.24      8.03 o 
  -1  19   1      107.88      108.45      6.22 o 
   0  19   1       17.17       18.76      2.50 o 
   1  19   1      150.51      146.18      3.76 o 
   2  19   1       47.84       48.14      3.50 o 
   3  19   1      999.35     1013.31     11.42 o 
   4  19   1        0.86       -0.59      3.79 o 
   5  19   1       33.83       38.20      4.75 o 
  -5  20   1       22.85       21.21      4.91 o 
  -4  20   1       37.51       34.55      5.02 o 
  -3  20   1      130.73      128.70      6.74 o 
  -2  20   1      634.03      648.62     10.47 o 
  -1  20   1      409.28      414.04      8.20 o 
   0  20   1      172.95      195.76      6.57 o 
   1  20   1      273.83      285.04      6.10 o 
   2  20   1      142.29      126.29      6.06 o 
   3  20   1      279.38      257.15      9.30 o 
   4  20   1      111.00       98.09      5.52 o 
   5  20   1        0.45       -0.38      5.67 o 
  -4  21   1        0.05        2.77      4.66 o 
  -3  21   1       80.49       79.73      5.98 o 
  -2  21   1       47.64       46.09      6.16 o 
  -1  21   1        0.15        5.31      3.56 o 
   0  21   1       76.34       72.13      4.82 o 
   1  21   1        0.27        1.08      5.39 o 
   2  21   1       26.66       28.52      4.44 o 
   3  21   1       12.54       14.13      3.72 o 
   4  21   1       49.76       40.46      4.56 o 
  -3  22   1       26.48       22.76      4.49 o 
  -2  22   1        0.00        4.90      4.83 o 
  -1  22   1        0.04        0.65      4.94 o 
   0  22   1       61.86       67.87      6.24 o 
   1  22   1       55.77       49.53      6.51 o 
   2  22   1       16.00       33.37      6.09 o 
   3  22   1        8.59       13.65      3.62 o 
  -1  23   1        2.86        2.95      5.13 o 
   0  23   1        3.06        9.36      4.99 o 
 -11   0   2       24.81       26.37      9.49 o 
 -10   0   2       23.83       27.05      9.92 o 
  -9   0   2       50.73       69.11     10.39 o 
  -8   0   2        1.92        0.34      6.55 o 
  -7   0   2      143.76      143.39      5.03 o 
  -6   0   2      664.34      634.28      8.14 o 
  -5   0   2      562.33      568.67     21.03 o 
  -4   0   2     1107.65     1082.30     11.86 o 
  -3   0   2      723.85      685.94      5.98 o 
  -2   0   2    51566.54    53961.75    229.33 o 
  -1   0   2      383.30      357.40      3.66 o 
   0   0   2     1260.94     1265.94      5.89 o 
   1   0   2    64701.95    60348.80   9131.88 o 
   2   0   2       25.67       27.38      2.46 o 
   3   0   2     5494.33     5948.13     23.16 o 
   4   0   2     2846.15     2939.66     22.15 o 
   5   0   2      255.38      274.23      7.09 o 
   6   0   2       16.07       17.08      4.74 o 
   7   0   2       12.74       15.25      9.14 o 
   8   0   2      568.01      526.08     20.52 o 
   9   0   2       21.53       35.27     10.48 o 
  10   0   2        3.12       -3.92      7.77 o 
 -11   1   2       74.21       65.38      7.57 o 
 -10   1   2       79.63       90.67      7.97 o 
  -9   1   2        1.30        2.33      5.18 o 
  -8   1   2       13.19       15.06      4.71 o 
  -7   1   2      248.65      260.30      4.65 o 
  -6   1   2      170.33      167.66      3.31 o 
  -5   1   2       11.98        8.01      2.12 o 
  -4   1   2      148.67      135.71      2.60 o 
  -3   1   2      111.07      106.28      2.37 o 
  -2   1   2    20814.60    20581.77    109.15 o 
  -1   1   2     4092.59     4059.71     23.10 o 
   0   1   2      553.50      531.76      3.04 o 
   1   1   2      179.12      200.99      2.94 o 
   2   1   2     1205.79     1188.05      6.46 o 
   3   1   2      758.53      776.53      6.13 o 
   4   1   2       10.11       13.22      2.09 o 
   5   1   2      449.70      481.10      5.05 o 
   6   1   2       92.69       84.42      3.14 o 
   7   1   2        1.91        0.09      2.33 o 
   8   1   2       80.88       78.40      7.58 o 
   9   1   2        7.63        5.32      6.12 o 
  10   1   2        5.14        5.23      6.88 o 
 -11   2   2       41.84       38.91      7.29 o 
 -10   2   2        1.30       -0.52      5.90 o 
  -9   2   2       67.65       67.00      5.91 o 
  -8   2   2        8.56        6.57      4.14 o 
  -7   2   2       16.14       13.10      2.48 o 
  -6   2   2       17.12       11.84      2.20 o 
  -5   2   2      317.42      335.95      4.95 o 
  -4   2   2      645.27      622.78      5.27 o 
  -3   2   2      785.71      838.36      5.21 o 
  -2   2   2     2472.62     2410.59      9.58 o 
  -1   2   2        4.54        1.35      1.33 o 
   0   2   2     1430.56     1275.85      6.20 o 
   1   2   2    33300.84    35111.17    146.35 o 
   2   2   2       44.60       37.60      1.89 o 
   3   2   2      926.20      993.27      7.08 o 
   4   2   2      276.09      257.43      3.97 o 
   5   2   2       11.58        9.82      2.09 o 
   6   2   2       84.94       80.80      3.33 o 
   7   2   2      502.72      465.56      7.92 o 
   8   2   2       27.13       21.41      2.99 o 
   9   2   2       53.37       54.63      7.45 o 
  10   2   2        7.37        7.74      6.45 o 
 -11   3   2       11.81        9.52      6.43 o 
 -10   3   2        7.06       15.14      5.39 o 
  -9   3   2       11.82       13.56      4.64 o 
  -8   3   2      589.12      612.93     11.11 o 
  -7   3   2     1101.06     1118.38     10.98 o 
  -6   3   2       35.87       38.84      2.51 o 
  -5   3   2       26.34       46.43      2.73 o 
  -4   3   2      353.46      340.44      4.06 o 
  -3   3   2      164.11      141.67      2.52 o 
  -2   3   2     4435.28     4455.18     18.74 o 
  -1   3   2     5337.46     5067.07     38.68 o 
   0   3   2     6518.89     6294.35     54.98 o 
   1   3   2        0.33        2.61      1.48 o 
   2   3   2      202.71      213.78     10.62 o 
   3   3   2       67.63       62.37      1.62 o 
   4   3   2      279.99      293.61      4.62 o 
   5   3   2      193.65      208.85      4.31 o 
   6   3   2       86.19       88.26      3.86 o 
   7   3   2       91.48       88.20      4.58 o 
   8   3   2       30.71       22.91      3.39 o 
   9   3   2       23.21       25.62      6.62 o 
  10   3   2        2.59        6.18      6.25 o 
 -11   4   2        5.27        5.09      4.94 o 
 -10   4   2      120.48      125.67      7.11 o 
  -9   4   2       10.73       12.71      5.15 o 
  -8   4   2       21.91       24.49      4.53 o 
  -7   4   2      663.04      689.58     12.93 o 
  -6   4   2        0.35        0.63      2.17 o 
  -5   4   2       83.00       81.92      2.76 o 
  -4   4   2      125.87      119.61     12.74 o 
  -3   4   2       97.92       88.98      2.12 o 
  -2   4   2     2427.67     2221.82      8.17 o 
  -1   4   2      549.11      527.23      4.29 o 
   0   4   2      427.51      404.16      3.19 o 
   1   4   2     2917.48     2751.81      8.21 o 
   2   4   2      157.61      162.66      2.41 o 
   3   4   2       23.04       29.10      1.95 o 
   4   4   2      158.56      175.69      3.60 o 
   5   4   2      454.56      461.36      5.05 o 
   6   4   2      195.22      207.97      4.54 o 
   7   4   2        0.27       -0.49      3.33 o 
   8   4   2        7.95        4.11      5.69 o 
   9   4   2       27.50       31.63      6.70 o 
  10   4   2       14.10       16.06      7.19 o 
 -11   5   2      136.09      122.83      7.44 o 
 -10   5   2       35.09       42.09      5.57 o 
  -9   5   2       43.08       42.97      3.51 o 
  -8   5   2       40.88       43.82      3.45 o 
  -7   5   2       56.69       50.77      3.38 o 
  -6   5   2        0.49        0.78      1.81 o 
  -5   5   2      139.58      122.42      3.00 o 
  -4   5   2      746.92      748.06      5.62 o 
  -3   5   2       19.92       17.94      1.52 o 
  -2   5   2      447.04      415.71      4.30 o 
  -1   5   2        1.56        3.92      1.31 o 
   0   5   2     1756.62     1701.17      7.75 o 
   1   5   2      130.89      122.45      2.47 o 
   2   5   2       76.35       63.73      1.89 o 
   3   5   2      306.82      320.57      3.68 o 
   4   5   2        6.10        3.60      1.98 o 
   5   5   2      176.91      181.10      4.69 o 
   6   5   2       43.46       43.31      3.54 o 
   7   5   2       40.40       40.77      5.25 o 
   8   5   2        1.92        3.49      5.97 o 
   9   5   2       14.49        5.22      6.54 o 
 -11   6   2        0.46        0.06      5.41 o 
 -10   6   2        0.01        2.24      4.84 o 
  -9   6   2       20.85       24.37      3.26 o 
  -8   6   2        1.37        0.79      2.46 o 
  -7   6   2        0.85       -0.07      2.65 o 
  -6   6   2       12.60       14.52      2.10 o 
  -5   6   2       38.92       40.39      3.27 o 
  -4   6   2     2917.55     3032.54     13.78 o 
  -3   6   2      174.16      136.95      2.75 o 
  -2   6   2      116.98      142.01      2.19 o 
  -1   6   2     1161.52     1138.42      5.15 o 
   0   6   2      127.09      115.79      2.49 o 
   1   6   2     2027.81     1970.63      7.13 o 
   2   6   2      834.57      845.32      6.02 o 
   3   6   2      125.01      116.56      2.61 o 
   4   6   2      219.42      238.67      4.02 o 
   5   6   2       29.19       30.66      2.82 o 
   6   6   2       45.99       49.87      3.70 o 
   7   6   2      155.42      161.23      4.85 o 
   8   6   2       14.80       15.71      4.19 o 
   9   6   2        2.72        1.21      4.04 o 
 -10   7   2        2.40        3.43      5.17 o 
  -9   7   2      264.05      272.13     12.83 o 
  -8   7   2      118.54      127.95      3.97 o 
  -7   7   2      126.10      106.13      4.16 o 
  -6   7   2      173.89      162.35      3.55 o 
  -5   7   2      854.64      863.45      7.05 o 
  -4   7   2      909.28      915.67      7.54 o 
  -3   7   2       25.16       26.39      1.66 o 
  -2   7   2     1192.15     1172.03      8.09 o 
  -1   7   2     1468.30     1516.51      9.23 o 
   0   7   2      433.94      482.01      4.28 o 
   1   7   2       44.18       44.91      1.68 o 
   2   7   2       13.17       12.05      1.51 o 
   3   7   2     1488.40     1501.32      8.15 o 
   4   7   2        9.72       15.63      2.19 o 
   5   7   2      551.83      564.42      6.01 o 
   6   7   2      929.20      884.28      9.77 o 
   7   7   2        9.08       10.60      2.99 o 
   8   7   2       52.00       59.97      4.58 o 
   9   7   2       14.35       13.18      4.62 o 
 -10   8   2       93.24       87.97      6.50 o 
  -9   8   2      214.38      234.88      8.32 o 
  -8   8   2      164.99      153.90      5.23 o 
  -7   8   2      103.49      104.86      4.17 o 
  -6   8   2      594.87      571.76      5.59 o 
  -5   8   2      657.05      688.96      5.57 o 
  -4   8   2      257.63      245.86      3.02 o 
  -3   8   2      199.37      205.88      3.19 o 
  -2   8   2       93.80       95.83      5.37 o 
  -1   8   2     1669.92     1649.86     12.51 o 
   0   8   2       24.79       22.99      1.53 o 
   1   8   2     1341.84     1386.34      8.94 o 
   2   8   2       33.85       36.41      1.92 o 
   3   8   2      594.23      551.97      8.43 o 
   4   8   2       24.00       25.37      2.35 o 
   5   8   2      500.36      500.76      6.15 o 
   6   8   2      396.73      391.22      6.65 o 
   7   8   2       57.85       58.33      4.52 o 
   8   8   2      240.32      243.18      7.10 o 
   9   8   2       19.92       31.83      4.46 o 
 -10   9   2        3.08        4.26      4.84 o 
  -9   9   2       92.68       95.89      6.17 o 
  -8   9   2      120.01      112.00      4.74 o 
  -7   9   2      246.34      240.09      5.65 o 
  -6   9   2      525.21      514.48      6.91 o 
  -5   9   2        5.36        7.93      1.72 o 
  -4   9   2      381.31      378.43      5.20 o 
  -3   9   2      378.89      334.28      5.18 o 
  -2   9   2      206.25      190.55      4.76 o 
  -1   9   2      177.21      188.55      2.83 o 
   0   9   2      950.78     1050.96      5.27 o 
   1   9   2      214.20      220.77      3.25 o 
   2   9   2        1.00        4.26      1.59 o 
   3   9   2       95.39       87.07      2.95 o 
   4   9   2       28.99       31.74      2.48 o 
   5   9   2       77.87       74.21      3.46 o 
   6   9   2       41.14       48.12      3.55 o 
   7   9   2       73.97       79.61      4.64 o 
   8   9   2      132.15      136.92      6.04 o 
   9   9   2       12.19       13.66      4.13 o 
 -10  10   2       39.51       45.49      5.87 o 
  -9  10   2       46.26       54.16      5.66 o 
  -8  10   2        0.01        0.68      2.85 o 
  -7  10   2        5.86        4.44      2.66 o 
  -6  10   2     1299.73     1272.09     21.68 o 
  -5  10   2       39.85       37.08      1.96 o 
  -4  10   2     1375.83     1475.28     12.25 o 
  -3  10   2       93.90       87.79      2.09 o 
  -2  10   2      351.92      343.61      6.05 o 
  -1  10   2       25.18       24.91      1.12 o 
   0  10   2      516.25      545.29      4.15 o 
   1  10   2      147.73      184.67      3.13 o 
   2  10   2       81.83       89.99      2.52 o 
   3  10   2       34.64       35.51      2.44 o 
   4  10   2        1.15        1.30      1.98 o 
   5  10   2        3.80        3.08      1.31 o 
   6  10   2       21.58       21.32      3.92 o 
   7  10   2        0.03        1.05      3.34 o 
   8  10   2      114.64      121.99      5.88 o 
   9  10   2        3.60        4.63      3.92 o 
 -10  11   2        0.92       -0.74      4.45 o 
  -9  11   2       17.59       24.58      4.81 o 
  -8  11   2        6.92        7.04      4.14 o 
  -7  11   2       99.91       91.36      3.89 o 
  -6  11   2     1033.18     1060.75     11.28 o 
  -5  11   2       82.89       70.53      2.18 o 
  -4  11   2      143.49      163.74      3.53 o 
  -3  11   2     1106.93     1050.09     17.60 o 
  -2  11   2        1.69        1.97      2.82 o 
  -1  11   2       71.30       78.23      1.69 o 
   0  11   2        1.56        0.43      1.31 o 
   1  11   2      291.31      298.43      3.92 o 
   2  11   2       37.95       44.33      2.21 o 
   3  11   2       89.80       92.74      3.81 o 
   4  11   2       39.63       38.34      2.43 o 
   5  11   2      866.32      878.82      6.84 o 
   6  11   2      139.90      125.50      5.61 o 
   7  11   2       16.25       16.81      5.09 o 
   8  11   2      167.10      180.48      6.76 o 
  -9  12   2      313.92      317.24     12.32 o 
  -8  12   2       33.02       38.57      4.49 o 
  -7  12   2       24.86       22.52      2.70 o 
  -6  12   2     1380.36     1350.76      9.82 o 
  -5  12   2       44.47       40.01      3.30 o 
  -4  12   2      115.80      102.73      2.26 o 
  -3  12   2      681.86      671.11      9.06 o 
  -2  12   2        8.97       10.67      3.23 o 
  -1  12   2       38.00       38.31      1.36 o 
   0  12   2       92.38      100.78      2.15 o 
   1  12   2       56.21       56.54      2.11 o 
   2  12   2      277.59      279.15      4.05 o 
   3  12   2        5.04        3.57      2.13 o 
   4  12   2        2.15        2.72      2.06 o 
   5  12   2       32.49       31.31      2.24 o 
   6  12   2        6.02        6.88      3.63 o 
   7  12   2        2.07       -1.26      4.50 o 
   8  12   2      373.43      391.39     13.77 o 
  -9  13   2        2.32        3.26      4.31 o 
  -8  13   2        0.37        0.91      3.98 o 
  -7  13   2       90.25       92.94      6.42 o 
  -6  13   2      115.67      129.72      4.15 o 
  -5  13   2        0.20        0.85      2.58 o 
  -4  13   2       22.81       22.06      1.53 o 
  -3  13   2       33.60       34.12      1.14 o 
  -2  13   2       10.29        7.24      1.10 o 
  -1  13   2        0.92        3.07      0.92 o 
   0  13   2       96.20      106.55      2.26 o 
   1  13   2       35.78       38.83      2.02 o 
   2  13   2        6.47        7.66      2.15 o 
   3  13   2        0.33        1.28      2.03 o 
   4  13   2       19.69       19.05      2.79 o 
   5  13   2        0.84        0.20      1.96 o 
   6  13   2       13.89       10.11      5.86 o 
   7  13   2        1.59        0.44      4.63 o 
   8  13   2       25.47       20.86      5.48 o 
  -9  14   2        0.00        3.97      6.09 o 
  -8  14   2       79.26       79.32      5.46 o 
  -7  14   2      127.90      128.63      5.84 o 
  -6  14   2     1722.43     1732.60     20.51 o 
  -5  14   2       12.85       15.34      2.00 o 
  -4  14   2       98.43       94.30      2.53 o 
  -3  14   2       19.63       21.12      1.29 o 
  -2  14   2        4.90        2.89      1.18 o 
  -1  14   2      382.88      373.36      4.96 o 
   0  14   2      133.06      137.75      2.57 o 
   1  14   2       84.55       84.19      2.50 o 
   2  14   2       46.25       46.09      2.74 o 
   3  14   2        7.87        6.51      2.14 o 
   4  14   2        5.47        4.82      2.54 o 
   5  14   2       59.27       59.50      2.82 o 
   6  14   2        4.72        6.89      5.68 o 
   7  14   2       67.09       74.06      6.10 o 
  -8  15   2        0.12       -3.48      7.04 o 
  -7  15   2       10.89       10.46      3.61 o 
  -6  15   2       27.76       28.96      3.28 o 
  -5  15   2        9.47        9.42      1.78 o 
  -4  15   2       12.44        9.40      1.28 o 
  -3  15   2      172.08      155.13      3.37 o 
  -2  15   2        2.26        2.31      1.37 o 
  -1  15   2      232.39      219.63      4.19 o 
   0  15   2      219.24      202.68      3.05 o 
   1  15   2        1.64        2.69      1.76 o 
   2  15   2       26.48       25.42      2.55 o 
   3  15   2       66.59       65.83      2.98 o 
   4  15   2       15.46       12.93      3.82 o 
   5  15   2        1.26        2.21      2.80 o 
   6  15   2        0.00        2.86      5.86 o 
   7  15   2        6.81        6.24      5.04 o 
  -8  16   2        0.63        2.02      6.96 o 
  -7  16   2        5.86       12.43      6.59 o 
  -6  16   2      323.75      334.72     10.57 o 
  -5  16   2       28.66       33.59      2.77 o 
  -4  16   2        0.14        1.18      1.04 o 
  -3  16   2        3.83        4.98      0.86 o 
  -2  16   2        3.92        3.73      1.58 o 
  -1  16   2       25.36       23.48      2.20 o 
   0  16   2       21.33       23.62      1.76 o 
   1  16   2        7.39        7.69      1.83 o 
   2  16   2       38.74       34.72      2.63 o 
   3  16   2       22.67       21.11      2.65 o 
   4  16   2        0.09        0.84      3.69 o 
   5  16   2       22.96       23.57      3.23 o 
   6  16   2        2.25        4.16      5.98 o 
   7  16   2       11.01       10.25      5.02 o 
  -7  17   2        0.16       -1.04      6.39 o 
  -6  17   2      120.81      109.62      8.53 o 
  -5  17   2        0.03        3.08      6.08 o 
  -4  17   2       72.85       61.40      2.34 o 
  -3  17   2      124.66      114.30      4.17 o 
  -2  17   2       18.38       17.64      1.92 o 
  -1  17   2      176.75      163.87      3.96 o 
   0  17   2       21.48       22.08      1.81 o 
   1  17   2       14.73       13.31      1.97 o 
   2  17   2       10.19        8.95      2.22 o 
   3  17   2       87.76       90.07      3.61 o 
   4  17   2        0.87        0.00      3.74 o 
   5  17   2       14.54       18.29      4.09 o 
   6  17   2       23.31       25.07      6.56 o 
  -7  18   2       12.10       11.92      6.92 o 
  -6  18   2       59.03       52.61      7.16 o 
  -5  18   2        5.91        2.12      5.97 o 
  -4  18   2       56.04       48.59      5.31 o 
  -3  18   2        4.13        1.80      1.40 o 
  -2  18   2       57.40       52.94      3.13 o 
  -1  18   2      334.94      345.13      5.48 o 
   0  18   2        0.24        0.95      1.72 o 
   1  18   2        0.00       -0.36      2.12 o 
   2  18   2       34.11       33.72      2.54 o 
   3  18   2       55.15       60.66      4.17 o 
   4  18   2        5.69        7.70      3.83 o 
   5  18   2       45.02       48.59      6.73 o 
  -6  19   2       18.05       17.37      5.90 o 
  -5  19   2        0.48        1.68      5.68 o 
  -4  19   2      156.55      148.85      7.07 o 
  -3  19   2        4.28        5.05      4.49 o 
  -2  19   2       18.68       23.02      4.72 o 
  -1  19   2      273.37      275.86      7.03 o 
   0  19   2       21.07       19.18      3.58 o 
   1  19   2        0.86        0.52      2.58 o 
   2  19   2        0.11       -0.86      2.74 o 
   3  19   2      225.45      227.58      5.90 o 
   4  19   2        1.08       -1.06      5.27 o 
   5  19   2        0.83        2.82      5.60 o 
  -5  20   2        3.71        4.45      5.63 o 
  -4  20   2       59.75       54.52      5.68 o 
  -3  20   2       76.23       75.33      6.24 o 
  -2  20   2        3.99        6.55      3.85 o 
  -1  20   2      168.65      168.78      6.03 o 
   0  20   2        1.91        0.85      3.38 o 
   1  20   2        0.03        0.23      2.63 o 
   2  20   2        7.44        6.98      2.80 o 
   3  20   2      115.49      117.48      5.26 o 
   4  20   2        1.77       -0.10      3.96 o 
  -4  21   2       95.21       91.48      6.56 o 
  -3  21   2        2.09        0.06      4.76 o 
  -2  21   2       36.11       41.07      4.39 o 
  -1  21   2      149.99      139.09      5.76 o 
   0  21   2       13.68       17.00      3.70 o 
   1  21   2       17.80       16.62      4.64 o 
   2  21   2        3.12        3.17      4.26 o 
   3  21   2      108.31       96.93      6.17 o 
  -3  22   2        9.74        9.03      4.21 o 
  -2  22   2       25.74       25.74      4.12 o 
  -1  22   2       37.44       32.55      4.19 o 
   0  22   2       12.06       12.21      4.59 o 
   1  22   2        0.02        0.57      4.26 o 
   2  22   2       11.10       11.79      4.49 o 
 -11   1   3        0.70        0.87      6.16 o 
 -10   1   3        0.01        2.32      6.11 o 
  -9   1   3      135.11      113.01      6.45 o 
  -8   1   3       88.84       92.76      5.77 o 
  -7   1   3        0.83        3.29      2.13 o 
  -6   1   3      420.26      401.68      4.69 o 
  -5   1   3      154.20      156.52      3.42 o 
  -4   1   3      154.02      186.58      2.90 o 
  -3   1   3    13166.25    13520.81     73.85 o 
  -2   1   3      102.60      100.72      1.92 o 
  -1   1   3        9.86        6.31      1.07 o 
   0   1   3      546.39      532.85      4.19 o 
   1   1   3      110.13      103.53      2.24 o 
   2   1   3       11.31       10.38      1.78 o 
   3   1   3      274.99      268.62      4.10 o 
   4   1   3      132.10      150.65      3.77 o 
   5   1   3       28.68       26.27      3.49 o 
   6   1   3      519.31      472.11     12.58 o 
   7   1   3       12.26       11.11      5.32 o 
   8   1   3       17.08       22.41      6.66 o 
   9   1   3        6.70        7.69      6.75 o 
 -11   2   3        5.57        7.85      6.54 o 
 -10   2   3      109.54      115.94      6.95 o 
  -9   2   3        1.19        1.73      4.43 o 
  -8   2   3      246.42      254.44      8.23 o 
  -7   2   3       48.17       45.64      3.03 o 
  -6   2   3      805.60      799.48      6.82 o 
  -5   2   3        2.46        1.40      1.63 o 
  -4   2   3       54.73       58.23      2.17 o 
  -3   2   3     5426.23     5393.89     18.08 o 
  -2   2   3       57.36       65.73      1.51 o 
  -1   2   3        0.06        0.38      1.32 o 
   0   2   3      613.75      618.07      4.34 o 
   1   2   3      199.82      193.47      2.51 o 
   2   2   3      126.34      113.37      3.11 o 
   3   2   3       62.81       55.08      2.16 o 
   4   2   3       43.68       52.02      2.84 o 
   5   2   3        4.93        7.43      3.00 o 
   6   2   3      128.07      121.87      6.21 o 
   7   2   3        0.43       -0.23      5.57 o 
   8   2   3       11.55       10.58      6.51 o 
   9   2   3        2.18        2.24      5.98 o 
 -11   3   3        5.26        8.30      5.23 o 
 -10   3   3       46.82       48.05      5.66 o 
  -9   3   3      138.39      125.21      6.79 o 
  -8   3   3      434.59      433.96      8.07 o 
  -7   3   3      214.76      219.73      4.64 o 
  -6   3   3      380.81      389.31      4.96 o 
  -5   3   3        7.15        7.54      1.93 o 
  -4   3   3       14.48        9.40      1.88 o 
  -3   3   3      714.02      748.43      4.83 o 
  -2   3   3      364.93      359.02      4.07 o 
  -1   3   3       32.66       38.71      1.63 o 
   0   3   3       85.53       82.75      2.76 o 
   1   3   3       30.87       31.83      1.99 o 
   2   3   3        0.02        0.64      1.99 o 
   3   3   3       24.83       26.05      1.81 o 
   4   3   3       33.47       30.39      2.44 o 
   5   3   3       79.29       80.11      3.18 o 
   6   3   3      323.36      315.10      6.46 o 
   7   3   3       58.11       56.30      7.27 o 
   8   3   3        0.47        1.99      5.99 o 
   9   3   3        0.13        2.09      6.44 o 
 -11   4   3       35.86       30.11      5.95 o 
 -10   4   3       10.54       14.94      5.06 o 
  -9   4   3        3.47        1.67      4.61 o 
  -8   4   3      451.84      459.70      8.27 o 
  -7   4   3      198.88      208.74      4.98 o 
  -6   4   3      522.70      514.45      6.45 o 
  -5   4   3      117.19      106.39      3.28 o 
  -4   4   3       39.01       52.17      2.14 o 
  -3   4   3     1225.09     1237.12      9.36 o 
  -2   4   3       18.08       12.67      1.32 o 
  -1   4   3      174.12      150.10      2.60 o 
   0   4   3      145.63      154.76      3.22 o 
   1   4   3       64.28       54.73      2.01 o 
   2   4   3      278.66      260.65      3.36 o 
   3   4   3       37.64       34.92      2.09 o 
   4   4   3        7.80        8.67      1.39 o 
   5   4   3       10.74        5.89      2.60 o 
   6   4   3       74.86       67.56      5.27 o 
   7   4   3        7.55        8.42      5.46 o 
   8   4   3       18.50       14.60      6.58 o 
   9   4   3        6.34        3.76      6.25 o 
 -11   5   3       52.10       52.01      6.40 o 
 -10   5   3        3.72        5.35      5.16 o 
  -9   5   3       31.27       23.53      4.74 o 
  -8   5   3     1053.38     1039.73     11.75 o 
  -7   5   3        7.09        5.54      2.65 o 
  -6   5   3       81.16       83.42      2.84 o 
  -5   5   3     1525.72     1481.64      8.97 o 
  -4   5   3      586.46      570.25      5.22 o 
  -3   5   3      574.00      561.74      3.75 o 
  -2   5   3      403.69      391.00      3.52 o 
  -1   5   3      597.32      586.10      6.18 o 
   0   5   3      163.56      160.14      2.27 o 
   1   5   3       84.76       78.35      2.13 o 
   2   5   3      282.47      293.13      4.34 o 
   3   5   3       94.91      110.25      2.69 o 
   4   5   3      100.73      104.85      2.30 o 
   5   5   3      213.55      207.94      6.53 o 
   6   5   3      102.46       94.84      6.94 o 
   7   5   3        0.01       -2.43      5.47 o 
   8   5   3       38.19       44.44      7.44 o 
   9   5   3        4.29        8.24      6.30 o 
 -11   6   3       15.20        8.22      5.06 o 
 -10   6   3       91.20       97.77      6.62 o 
  -9   6   3       90.72       74.40      4.19 o 
  -8   6   3      956.12      962.52     24.86 o 
  -7   6   3       18.18       19.70      2.68 o 
  -6   6   3        3.78        4.01      1.79 o 
  -5   6   3      264.38      236.93      3.63 o 
  -4   6   3      220.00      206.35     23.91 o 
  -3   6   3     1731.41     1694.47     12.46 o 
  -2   6   3     1234.50     1343.47      8.69 o 
  -1   6   3      374.67      409.51      3.43 o 
   0   6   3      251.93      253.40      3.38 o 
   1   6   3       12.40       19.15      1.79 o 
   2   6   3       87.50       94.01      3.28 o 
   3   6   3      116.52      116.08      2.67 o 
   4   6   3      126.25      144.98      3.47 o 
   5   6   3      186.79      194.53      5.07 o 
   6   6   3       56.56       53.11      3.81 o 
   7   6   3        3.92        3.61      3.10 o 
   8   6   3       22.10       18.74      4.08 o 
   9   6   3       11.01       18.98      6.85 o 
 -10   7   3       40.04       41.99      5.66 o 
  -9   7   3        4.70        4.66      2.93 o 
  -8   7   3      681.25      659.57     23.46 o 
  -7   7   3        5.56        6.12      2.90 o 
  -6   7   3      165.87      180.48      4.27 o 
  -5   7   3      604.45      617.39      7.45 o 
  -4   7   3      119.80      122.49      3.19 o 
  -3   7   3       31.46       25.92      2.04 o 
  -2   7   3      277.93      288.39      4.23 o 
  -1   7   3     1447.25     1511.49      6.85 o 
   0   7   3      207.76      225.98      3.83 o 
   1   7   3      525.28      507.11      5.51 o 
   2   7   3      260.57      259.92      4.80 o 
   3   7   3       46.38       47.88      2.10 o 
   4   7   3       63.90       56.93      2.49 o 
   5   7   3        3.31        5.34      2.68 o 
   6   7   3       12.85       16.70      2.90 o 
   7   7   3       53.42       56.91      3.98 o 
   8   7   3       12.52       17.67      4.23 o 
   9   7   3        0.18       -0.45      6.47 o 
 -10   8   3      162.18      190.21      8.09 o 
  -9   8   3       30.57       20.63      4.89 o 
  -8   8   3      715.18      717.55     13.43 o 
  -7   8   3       32.28       30.00      3.15 o 
  -6   8   3      112.07      128.13      3.78 o 
  -5   8   3     1360.85     1405.20     10.96 o 
  -4   8   3        0.86        3.18      1.14 o 
  -3   8   3       45.24       49.48      2.27 o 
  -2   8   3      856.39      895.92      7.51 o 
  -1   8   3     1692.19     1721.36     29.21 o 
   0   8   3     1173.69     1239.04      8.02 o 
   1   8   3      279.82      273.98      4.82 o 
   2   8   3      375.46      339.10      4.94 o 
   3   8   3       32.54       32.11      1.85 o 
   4   8   3       33.37       35.16      2.32 o 
   5   8   3       99.74       92.65      3.68 o 
   6   8   3        3.14        3.83      2.97 o 
   7   8   3       73.20       76.12      4.89 o 
   8   8   3       76.08       91.82      5.99 o 
 -10   9   3       67.95       80.29      6.31 o 
  -9   9   3       44.80       47.44      5.29 o 
  -8   9   3      127.20      120.00      4.73 o 
  -7   9   3       17.34       18.08      2.43 o 
  -6   9   3        0.20        0.82      2.24 o 
  -5   9   3       55.50       66.15      2.58 o 
  -4   9   3       39.04       33.96      1.92 o 
  -3   9   3      228.93      251.20      5.02 o 
  -2   9   3      246.24      268.23      5.73 o 
  -1   9   3      254.81      228.10      8.51 o 
   0   9   3        0.27        1.10      1.36 o 
   1   9   3      149.74      127.19      2.35 o 
   2   9   3       42.58       37.12      2.39 o 
   3   9   3       67.51       73.92      2.32 o 
   4   9   3     1629.12     1657.63      9.30 o 
   5   9   3      371.56      360.14      5.88 o 
   6   9   3        1.82        2.53      2.93 o 
   7   9   3        2.79        0.82      3.68 o 
   8   9   3        0.06        0.07      3.86 o 
 -10  10   3        7.99       11.37      4.44 o 
  -9  10   3        1.54        3.29      3.90 o 
  -8  10   3       47.44       45.92      4.70 o 
  -7  10   3       59.21       56.03      2.88 o 
  -6  10   3      144.10      139.22      3.17 o 
  -5  10   3      103.36      105.25      2.42 o 
  -4  10   3       10.54       11.62      2.96 o 
  -3  10   3       13.36       13.66      2.99 o 
  -2  10   3      359.41      372.38      5.98 o 
  -1  10   3      172.11      166.25      3.44 o 
   0  10   3      407.82      453.99      4.10 o 
   1  10   3      252.39      242.18      3.27 o 
   2  10   3        3.98        3.09      2.08 o 
   3  10   3        1.28        1.63      2.21 o 
   4  10   3      269.86      269.47      4.48 o 
   5  10   3      400.50      430.45      6.38 o 
   6  10   3        0.42       -0.70      4.05 o 
   7  10   3       14.30       11.95      3.90 o 
   8  10   3       16.14       19.40      4.27 o 
 -10  11   3        9.27       19.02      4.89 o 
  -9  11   3        3.52        3.43      4.22 o 
  -8  11   3       26.28       22.15      3.94 o 
  -7  11   3        0.89        0.81      2.09 o 
  -6  11   3       36.22       34.34      2.17 o 
  -5  11   3       17.31       23.05      2.76 o 
  -4  11   3      127.11      120.56      7.37 o 
  -3  11   3      115.50      118.22      4.61 o 
  -2  11   3       68.60       71.18      4.07 o 
  -1  11   3     1657.39     1684.07      9.53 o 
   0  11   3       24.63       25.16      1.77 o 
   1  11   3       62.43       64.08      2.21 o 
   2  11   3       67.22       64.37      2.86 o 
   3  11   3       76.81       83.48      3.22 o 
   4  11   3       30.18       26.37      2.49 o 
   5  11   3       85.59       73.22      2.33 o 
   6  11   3        0.83        1.70      3.72 o 
   7  11   3       12.85       12.32      4.00 o 
   8  11   3        7.17        4.64      4.12 o 
  -9  12   3       28.49       40.08      4.68 o 
  -8  12   3        2.97        1.22      3.64 o 
  -7  12   3       31.39       30.82      2.39 o 
  -6  12   3       80.31       72.84      3.06 o 
  -5  12   3      141.88      144.69      2.55 o 
  -4  12   3      727.04      743.76     14.41 o 
  -3  12   3       11.88        8.96      3.20 o 
  -2  12   3       21.72       21.47      3.59 o 
  -1  12   3      240.46      255.70      4.04 o 
   0  12   3      134.18      150.13      2.80 o 
   1  12   3       10.63       10.91      1.77 o 
   2  12   3        0.67        0.86      1.87 o 
   3  12   3       43.96       46.03      2.92 o 
   4  12   3       53.67       51.78      3.54 o 
   5  12   3        2.48        4.74      1.69 o 
   6  12   3       15.52       18.17      3.97 o 
   7  12   3       26.73       19.89      4.36 o 
  -9  13   3        8.34        6.73      7.06 o 
  -8  13   3       38.76       41.70      4.33 o 
  -7  13   3      180.29      201.61      6.09 o 
  -6  13   3       90.05       87.62      3.60 o 
  -5  13   3      145.39      144.37      9.02 o 
  -4  13   3       29.31       28.32      6.34 o 
  -3  13   3       70.20       69.49      5.20 o 
  -2  13   3       28.66       30.85      3.84 o 
  -1  13   3      240.21      242.55      3.88 o 
   0  13   3       55.67       62.23      2.23 o 
   1  13   3       25.26       22.10      1.98 o 
   2  13   3       30.72       30.40      2.42 o 
   3  13   3       79.43       94.73      3.79 o 
   4  13   3      393.99      384.42      6.68 o 
   5  13   3      202.67      195.73      4.39 o 
   6  13   3        7.87        6.57      3.89 o 
   7  13   3        8.02        7.46      3.88 o 
  -9  14   3       15.56       16.15      7.40 o 
  -8  14   3        0.72        0.09      6.06 o 
  -7  14   3      188.37      217.58      7.19 o 
  -6  14   3        1.42        0.46      1.10 o 
  -5  14   3        7.47        5.99      5.50 o 
  -4  14   3       16.35       18.56      5.51 o 
  -3  14   3      338.00      328.99      8.65 o 
  -2  14   3     1100.58     1094.00     14.11 o 
  -1  14   3      566.93      563.24      5.99 o 
   0  14   3       97.99       98.14      2.67 o 
   1  14   3        0.55        1.86      1.94 o 
   2  14   3        0.14        0.63      2.04 o 
   3  14   3        8.51        5.29      2.71 o 
   4  14   3      497.74      551.37      8.97 o 
   5  14   3       42.12       39.51      4.24 o 
   6  14   3       22.50       21.96      4.09 o 
   7  14   3       91.76      101.40      5.85 o 
  -8  15   3        0.22        2.05      6.09 o 
  -7  15   3        0.50        7.39      6.67 o 
  -6  15   3       45.20       59.10      7.69 o 
  -5  15   3        2.84        5.63      6.16 o 
  -4  15   3       47.01       46.62      6.72 o 
  -3  15   3      453.87      452.06     14.34 o 
  -2  15   3      217.03      220.67      7.55 o 
  -1  15   3      555.88      532.23     13.20 o 
   0  15   3       83.20       78.00      2.51 o 
   1  15   3        2.13        1.14      1.99 o 
   2  15   3        2.33        5.05      2.23 o 
   3  15   3       81.08       72.95      3.76 o 
   4  15   3      162.77      174.08      5.85 o 
   5  15   3        2.94        0.56      3.67 o 
   6  15   3       27.18       28.84      5.14 o 
  -8  16   3       26.65       33.48      7.80 o 
  -7  16   3       72.06       85.46      8.61 o 
  -6  16   3       38.48       49.07      7.04 o 
  -5  16   3       19.84       21.73      6.16 o 
  -4  16   3     1064.00     1043.38     21.35 o 
  -3  16   3       42.48       49.22      5.18 o 
  -2  16   3        9.44       13.55      4.38 o 
  -1  16   3      729.31      739.78      9.97 o 
   0  16   3       13.23       12.55      1.90 o 
   1  16   3     1311.05     1277.37      8.93 o 
   2  16   3      730.08      722.24     12.78 o 
   3  16   3      156.16      162.05      5.40 o 
   4  16   3      204.78      224.17      6.48 o 
   5  16   3       80.31       89.92      5.07 o 
   6  16   3        2.13        5.09      4.78 o 
  -7  17   3        0.70        1.29      5.61 o 
  -6  17   3       80.68       75.15      8.04 o 
  -5  17   3      122.06      121.67      8.72 o 
  -4  17   3        1.30        3.56      4.64 o 
  -3  17   3      447.23      457.62     10.52 o 
  -2  17   3      355.72      356.67      9.35 o 
  -1  17   3      446.07      463.34      8.30 o 
   0  17   3      115.25      123.29      3.03 o 
   1  17   3        6.02        3.85      2.09 o 
   2  17   3       46.57       55.79      2.70 o 
   3  17   3        0.00        0.05      3.06 o 
   4  17   3       49.57       57.12      4.39 o 
   5  17   3       10.34       10.19      3.77 o 
  -7  18   3       93.85       97.70      9.20 o 
  -6  18   3       29.06       27.91      6.14 o 
  -5  18   3        1.73        4.26      5.82 o 
  -4  18   3       27.09       27.58      4.90 o 
  -3  18   3       95.05       83.18      6.30 o 
  -2  18   3      294.11      284.42      8.84 o 
  -1  18   3      554.87      592.50      9.48 o 
   0  18   3      103.66      101.48      4.87 o 
   1  18   3        5.71        2.38      2.50 o 
   2  18   3        5.47        1.10      2.71 o 
   3  18   3        6.18        3.40      3.17 o 
   4  18   3      467.94      456.89      9.16 o 
   5  18   3       35.50       45.97      5.58 o 
  -6  19   3       13.70       12.79      6.12 o 
  -5  19   3      102.91      116.98      8.67 o 
  -4  19   3      105.62      124.38      7.01 o 
  -3  19   3      353.21      366.31     10.21 o 
  -2  19   3       65.55       68.58      4.84 o 
  -1  19   3      738.84      765.91     10.87 o 
   0  19   3       37.89       34.15      3.98 o 
   1  19   3      103.11      110.46      4.98 o 
   2  19   3       34.58       32.18      3.13 o 
   3  19   3       37.47       43.89      3.71 o 
   4  19   3      181.76      165.21      7.37 o 
  -5  20   3        4.72        2.16      6.25 o 
  -4  20   3       19.07       13.40      4.98 o 
  -3  20   3       78.20       90.73      8.26 o 
  -2  20   3        1.17        2.56      3.71 o 
  -1  20   3      280.06      280.86      7.25 o 
   0  20   3       61.18       50.31      4.28 o 
   1  20   3      157.47      146.01      5.57 o 
   2  20   3      189.01      172.59      7.52 o 
   3  20   3       16.13       25.30      8.08 o 
  -4  21   3       17.41       19.98      5.51 o 
  -3  21   3       28.52       29.71      5.56 o 
  -2  21   3      181.51      168.38      6.27 o 
  -1  21   3        0.01        2.15      3.42 o 
   0  21   3        0.54        0.99      3.45 o 
   1  21   3        4.98        5.62      4.27 o 
   2  21   3        5.50        5.72      7.16 o 
  -2  22   3       14.93       23.10      4.15 o 
  -1  22   3       12.76       10.18      3.67 o 
   0  22   3       21.97       31.25      7.78 o 
 -11   0   4       24.90       43.34     10.22 o 
 -10   0   4        6.24        6.18      9.12 o 
  -9   0   4       98.65       89.99      7.56 o 
  -8   0   4       11.37       17.33      5.33 o 
  -7   0   4       14.10       15.48      3.02 o 
  -6   0   4       67.06       72.33      3.83 o 
  -5   0   4        1.61        1.77      2.75 o 
  -4   0   4      111.18      117.88      4.36 o 
  -3   0   4     1439.15     1406.86      9.23 o 
  -2   0   4     1180.53     1085.75      7.49 o 
  -1   0   4     4157.34     4230.99     13.80 o 
   0   0   4      428.18      412.28      6.10 o 
   1   0   4      471.32      497.62      6.81 o 
   2   0   4     9487.41     9254.46    100.45 o 
   3   0   4      115.71      113.81      3.82 o 
   4   0   4      486.83      480.49     16.97 o 
   5   0   4       38.72       39.60      5.31 o 
   6   0   4      508.32      445.28     18.26 o 
   7   0   4        5.42        9.29      9.19 o 
   8   0   4       85.84       61.06     11.55 o 
 -11   1   4        0.35        2.39      6.06 o 
 -10   1   4       10.29       11.77      5.00 o 
  -9   1   4       42.95       39.87      5.32 o 
  -8   1   4       19.45       20.25      4.31 o 
  -7   1   4      212.76      213.58      4.28 o 
  -6   1   4      162.35      164.28      3.45 o 
  -5   1   4      158.77      174.01      3.04 o 
  -4   1   4     5660.68     5628.50     27.65 o 
  -3   1   4     1523.55     1475.92      9.34 o 
  -2   1   4        5.14        7.65      1.46 o 
  -1   1   4        0.33        0.64      1.37 o 
   0   1   4      155.86      168.24      3.05 o 
   1   1   4     2576.62     2610.74     15.51 o 
   2   1   4      204.26      224.21      5.53 o 
   3   1   4      299.28      315.77      3.91 o 
   4   1   4       50.81       44.83      3.25 o 
   5   1   4       86.97       84.39      4.47 o 
   6   1   4       17.78       13.52      5.77 o 
   7   1   4        0.23        1.97      6.24 o 
   8   1   4        1.44        1.72      6.21 o 
 -11   2   4        2.72       10.10      5.96 o 
 -10   2   4        0.34        2.33      4.64 o 
  -9   2   4       69.32       76.20      5.88 o 
  -8   2   4       90.59       79.05      4.48 o 
  -7   2   4        8.38        9.81      2.64 o 
  -6   2   4      467.22      454.32      5.00 o 
  -5   2   4      114.15      114.35      2.78 o 
  -4   2   4      285.21      290.51      3.83 o 
  -3   2   4      468.03      480.18      3.62 o 
  -2   2   4      787.37      787.13      4.50 o 
  -1   2   4      740.88      743.69      5.12 o 
   0   2   4       21.29       17.51      2.15 o 
   1   2   4      217.30      219.36      2.81 o 
   2   2   4     6397.97     6271.12     35.14 o 
   3   2   4       72.53       77.97      2.91 o 
   4   2   4        0.29        0.16      2.52 o 
   5   2   4      357.88      320.08      6.30 o 
   6   2   4      184.15      155.65      9.10 o 
   7   2   4       22.52       16.56      6.08 o 
   8   2   4       57.26       52.91      8.84 o 
 -11   3   4        4.81        2.81      5.09 o 
 -10   3   4      249.70      249.63      8.83 o 
  -9   3   4      422.34      428.45     10.12 o 
  -8   3   4        2.03        2.31      3.21 o 
  -7   3   4      583.01      621.75      7.71 o 
  -6   3   4      426.54      420.09      5.17 o 
  -5   3   4       16.17       18.48      2.14 o 
  -4   3   4     3582.20     3481.76     20.48 o 
  -3   3   4      550.58      549.23      6.16 o 
  -2   3   4       10.28        9.92      1.69 o 
  -1   3   4       54.64       53.11      1.98 o 
   0   3   4       14.62        7.02      2.27 o 
   1   3   4      121.81       99.67      1.87 o 
   2   3   4      208.95      243.82      4.03 o 
   3   3   4       16.00       15.75      1.99 o 
   4   3   4      271.71      296.26      5.21 o 
   5   3   4        0.00       -0.69      3.29 o 
   6   3   4       23.68       23.16      6.33 o 
   7   3   4       13.95       15.43      6.60 o 
   8   3   4       67.23       71.16      7.87 o 
 -11   4   4        5.23        7.54      4.80 o 
 -10   4   4      104.02      102.83      6.46 o 
  -9   4   4      110.12      118.34      6.38 o 
  -8   4   4        1.25        4.65      3.22 o 
  -7   4   4       18.28       17.43      2.85 o 
  -6   4   4      254.02      256.67      4.20 o 
  -5   4   4       54.32       44.12      2.29 o 
  -4   4   4       62.65       64.77      2.18 o 
  -3   4   4      102.56      118.68      2.62 o 
  -2   4   4        1.91        0.97      1.62 o 
  -1   4   4        0.28        0.70      1.44 o 
   0   4   4       10.66       11.43      2.21 o 
   1   4   4       23.65       22.42      2.32 o 
   2   4   4     1653.60     1615.68     12.29 o 
   3   4   4      237.05      263.51      4.66 o 
   4   4   4      108.42      108.07      3.53 o 
   5   4   4       15.87       13.04      4.04 o 
   6   4   4        6.98        1.36      5.68 o 
   7   4   4       13.21       11.21      5.45 o 
   8   4   4       76.39       75.03      8.01 o 
 -11   5   4       55.36       57.98      6.06 o 
 -10   5   4       46.18       40.63      5.55 o 
  -9   5   4        1.14        1.59      4.41 o 
  -8   5   4        0.09        2.90      3.19 o 
  -7   5   4      281.96      308.06      5.62 o 
  -6   5   4       80.63       71.57      2.90 o 
  -5   5   4       14.13       15.98      1.95 o 
  -4   5   4      209.05      229.37      3.04 o 
  -3   5   4      800.82      807.99      5.32 o 
  -2   5   4        6.35        4.33      1.14 o 
  -1   5   4        2.41        1.64      1.42 o 
   0   5   4      137.92      134.90      3.52 o 
   1   5   4      796.50      784.00      9.48 o 
   2   5   4      139.92      147.75      4.07 o 
   3   5   4      150.93      148.29      3.10 o 
   4   5   4        1.40        1.78      2.16 o 
   5   5   4       59.83       51.86      4.74 o 
   6   5   4       14.78       19.38      6.11 o 
   7   5   4        1.10        2.77      5.58 o 
   8   5   4        2.59        0.44      6.42 o 
 -11   6   4       25.12       26.15      5.30 o 
 -10   6   4        0.00        1.47      4.68 o 
  -9   6   4       96.52       82.54      4.46 o 
  -8   6   4        0.00        1.45      2.62 o 
  -7   6   4       99.63      112.60      3.56 o 
  -6   6   4       44.02       47.25      2.59 o 
  -5   6   4       48.56       46.44      2.25 o 
  -4   6   4       23.18       23.70      1.47 o 
  -3   6   4     1198.21     1159.64      5.92 o 
  -2   6   4       76.92       84.37      1.93 o 
  -1   6   4      302.20      292.32      3.52 o 
   0   6   4        7.78        7.15      1.90 o 
   1   6   4      275.01      287.25      4.79 o 
   2   6   4       44.85       51.61      2.57 o 
   3   6   4      115.13      120.58      4.21 o 
   4   6   4      143.36      138.86      3.09 o 
   5   6   4        1.90       -0.11      2.68 o 
   6   6   4       39.27       42.69      4.03 o 
   7   6   4       50.42       57.78      7.68 o 
   8   6   4       10.56       11.15      6.83 o 
 -10   7   4      100.05       98.38      6.52 o 
  -9   7   4       64.17       69.39      5.33 o 
  -8   7   4       44.85       51.38      3.83 o 
  -7   7   4        0.11        1.36      2.20 o 
  -6   7   4      860.65      834.87      7.11 o 
  -5   7   4       27.34       26.64      1.90 o 
  -4   7   4      303.67      300.93      3.38 o 
  -3   7   4      588.36      565.03      3.99 o 
  -2   7   4       51.99       55.03      1.88 o 
  -1   7   4      659.52      660.24      5.34 o 
   0   7   4      215.51      212.53      3.37 o 
   1   7   4       37.84       40.78      1.91 o 
   2   7   4        1.09        1.40      2.01 o 
   3   7   4      670.16      702.64      7.07 o 
   4   7   4      236.37      241.12      4.11 o 
   5   7   4       28.81       29.52      2.96 o 
   6   7   4       71.95       81.18      5.41 o 
   7   7   4       26.04       27.50      4.78 o 
   8   7   4       45.12       59.85      8.35 o 
 -10   8   4        1.42        1.96      4.32 o 
  -9   8   4       37.64       36.65      4.84 o 
  -8   8   4       52.24       50.71      3.82 o 
  -7   8   4      264.13      232.99      8.24 o 
  -6   8   4       84.20       94.69      3.44 o 
  -5   8   4      533.83      514.63      7.38 o 
  -4   8   4      317.46      309.06      4.10 o 
  -3   8   4      661.09      683.39      6.27 o 
  -2   8   4       14.76       15.66      2.07 o 
  -1   8   4      500.35      527.28      4.51 o 
   0   8   4      651.87      611.98      4.71 o 
   1   8   4        1.31        1.37      1.71 o 
   2   8   4        3.47        3.53      2.07 o 
   3   8   4        4.28        4.04      2.50 o 
   4   8   4      626.39      609.59      5.84 o 
   5   8   4        0.54        0.36      2.15 o 
   6   8   4       60.98       60.56      5.22 o 
   7   8   4       13.14        9.90      4.43 o 
   8   8   4       47.84       57.70      8.04 o 
 -10   9   4       23.10       20.37      4.72 o 
  -9   9   4        1.83        1.31      4.02 o 
  -8   9   4        0.24        4.66      3.68 o 
  -7   9   4       22.15       19.83      3.09 o 
  -6   9   4       71.30       55.74      2.89 o 
  -5   9   4      916.36      886.26      8.66 o 
  -4   9   4        0.92        2.51      1.59 o 
  -3   9   4       34.01       33.16      2.14 o 
  -2   9   4      366.62      377.98      4.89 o 
  -1   9   4       12.16       14.72      1.57 o 
   0   9   4       38.14       31.57      2.23 o 
   1   9   4      123.55      143.67      3.09 o 
   2   9   4        5.28        5.21      2.15 o 
   3   9   4      333.03      334.13      8.31 o 
   4   9   4        0.79        0.82      1.31 o 
   5   9   4        0.27       -0.10      1.99 o 
   6   9   4        1.37        4.87      3.38 o 
   7   9   4        5.97        2.54      4.26 o 
 -10  10   4        1.33        0.90      6.88 o 
  -9  10   4       31.38       30.93      4.38 o 
  -8  10   4       65.49       66.78      4.69 o 
  -7  10   4        1.22        0.07      3.05 o 
  -6  10   4       65.79       64.13      2.30 o 
  -5  10   4      984.28      910.04      7.34 o 
  -4  10   4       82.28       81.89      2.52 o 
  -3  10   4      212.26      218.39      3.52 o 
  -2  10   4      663.60      669.34     10.30 o 
  -1  10   4      520.33      512.68      4.62 o 
   0  10   4       17.09       13.61      1.26 o 
   1  10   4      287.47      297.64      4.19 o 
   2  10   4        1.03        0.96      2.12 o 
   3  10   4      108.99      107.16      3.90 o 
   4  10   4      100.11       96.83      4.67 o 
   5  10   4        0.89        1.44      3.41 o 
   6  10   4        1.41       -0.70      3.53 o 
   7  10   4       30.65       24.95      5.02 o 
  -9  11   4        0.17       -0.94      3.73 o 
  -8  11   4       89.42       93.26      5.06 o 
  -7  11   4       78.98       73.36      2.93 o 
  -6  11   4      231.83      207.68      2.62 o 
  -5  11   4      457.52      453.51     12.51 o 
  -4  11   4       11.98       12.56      4.92 o 
  -3  11   4      297.57      289.09      9.74 o 
  -2  11   4      298.02      317.35      9.78 o 
  -1  11   4       90.15       80.51      3.48 o 
   0  11   4        1.52        1.62      1.36 o 
   1  11   4       18.70       21.48      2.31 o 
   2  11   4       29.93       31.24      2.44 o 
   3  11   4      121.99      108.16      4.02 o 
   4  11   4      114.69      114.37      4.93 o 
   5  11   4        8.84        9.78      3.57 o 
   6  11   4       91.51       93.75      5.13 o 
   7  11   4        0.00       -0.49      3.84 o 
  -9  12   4        6.54        7.92      6.47 o 
  -8  12   4       91.27       85.11      8.43 o 
  -7  12   4       15.19       13.77      1.65 o 
  -6  12   4      133.94      116.99      9.70 o 
  -5  12   4     2084.43     2043.16     24.85 o 
  -4  12   4       57.41       57.44      6.57 o 
  -3  12   4        9.93       12.56      5.90 o 
  -2  12   4       32.29       31.71      5.11 o 
  -1  12   4       60.53       66.14      3.39 o 
   0  12   4       72.51       77.61      2.35 o 
   1  12   4       91.29      100.51      3.72 o 
   2  12   4       38.44       37.33      2.71 o 
   3  12   4       12.13       11.59      3.19 o 
   4  12   4       65.41       63.54      4.38 o 
   5  12   4        2.58        2.78      3.43 o 
   6  12   4       10.92       10.76      3.78 o 
   7  12   4        0.58        0.11      3.81 o 
  -9  13   4       11.48       14.19      6.80 o 
  -8  13   4       16.72       14.48      6.95 o 
  -7  13   4       15.88       12.39      6.15 o 
  -6  13   4       64.03       62.65      7.62 o 
  -5  13   4      254.04      277.45     10.41 o 
  -4  13   4        2.97        2.20      5.23 o 
  -3  13   4       48.31       43.29      6.37 o 
  -2  13   4       44.04       46.96      5.08 o 
  -1  13   4       49.07       55.68      3.18 o 
   0  13   4        3.40        2.37      1.62 o 
   1  13   4       17.08       15.41      1.63 o 
   2  13   4        1.20        0.68      2.29 o 
   3  13   4        2.20        3.92      3.09 o 
   4  13   4       15.51       18.87      3.51 o 
   5  13   4       27.85       27.80      3.91 o 
   6  13   4       19.84       22.58      4.00 o 
  -8  14   4       65.10       52.49      8.18 o 
  -7  14   4        1.33        4.38      6.67 o 
  -6  14   4       75.54       65.95      7.12 o 
  -5  14   4      991.40      991.36     28.00 o 
  -4  14   4       15.03       11.57      6.34 o 
  -3  14   4      396.98      407.60     12.19 o 
  -2  14   4      140.10      145.96      6.68 o 
  -1  14   4       27.27       24.93      2.17 o 
   0  14   4       71.45       75.78      2.47 o 
   1  14   4       13.01       10.42      1.75 o 
   2  14   4        4.21        3.13      2.33 o 
   3  14   4       89.45       93.48      4.55 o 
   4  14   4        4.19        6.16      3.46 o 
   5  14   4        0.02        0.28      3.46 o 
   6  14   4        0.59        2.16      3.70 o 
  -8  15   4        0.00       -0.54      6.97 o 
  -7  15   4        2.67        6.02      6.41 o 
  -6  15   4        8.78        7.32      6.30 o 
  -5  15   4       88.20       81.57      7.96 o 
  -4  15   4        0.01        2.02      5.12 o 
  -3  15   4        8.75        8.78      5.69 o 
  -2  15   4      197.69      188.95      7.47 o 
  -1  15   4        0.06        0.54      1.75 o 
   0  15   4      213.53      207.99      3.56 o 
   1  15   4       91.13       91.72      3.73 o 
   2  15   4       34.56       35.12      2.81 o 
   3  15   4        0.32        0.92      3.09 o 
   4  15   4        1.85        2.66      3.39 o 
   5  15   4        5.63        6.56      3.61 o 
  -7  16   4        6.59        3.60      6.02 o 
  -6  16   4       13.90        9.95      6.47 o 
  -5  16   4      412.21      432.56     13.67 o 
  -4  16   4       23.40       24.72      6.80 o 
  -3  16   4       21.95       20.54      5.83 o 
  -2  16   4        7.01        4.77      4.42 o 
  -1  16   4        6.37        8.00      1.59 o 
   0  16   4        2.65        2.93      1.65 o 
   1  16   4       42.26       43.91      2.52 o 
   2  16   4        0.69        0.87      2.84 o 
   3  16   4        0.36        0.21      3.06 o 
   4  16   4       13.06       12.69      3.55 o 
   5  16   4        0.84        2.36      3.64 o 
  -7  17   4        7.01        6.04      6.91 o 
  -6  17   4        1.93       -0.43      6.10 o 
  -5  17   4      123.90      124.47      9.03 o 
  -4  17   4        0.07       -0.18      6.47 o 
  -3  17   4       46.81       37.32      6.83 o 
  -2  17   4       56.75       53.83      5.68 o 
  -1  17   4       62.75       59.94      4.21 o 
   0  17   4       78.97       80.32      4.25 o 
   1  17   4       55.53       62.46      3.10 o 
   2  17   4       10.22       10.24      3.02 o 
   3  17   4        1.35        1.33      3.10 o 
   4  17   4       50.06       56.88      4.06 o 
  -6  18   4        4.54        5.76      6.61 o 
  -5  18   4      127.76      135.24     12.09 o 
  -4  18   4        6.76        4.23      6.17 o 
  -3  18   4       72.56       73.28      6.49 o 
  -2  18   4        1.92        1.83      3.63 o 
  -1  18   4        5.37        4.12      3.29 o 
   0  18   4      151.74      171.65      5.56 o 
   1  18   4       13.50       11.75      4.86 o 
   2  18   4        2.08        2.48      3.61 o 
   3  18   4        6.06        5.56      3.17 o 
   4  18   4       10.65       11.19      3.46 o 
  -5  19   4        1.07        6.88      6.24 o 
  -4  19   4       19.19       22.66      7.22 o 
  -3  19   4      155.64      154.18      7.72 o 
  -2  19   4        7.72        8.78      3.46 o 
  -1  19   4        2.03        1.70      3.45 o 
   0  19   4      122.00      116.44      6.92 o 
   1  19   4        2.48        1.30      4.83 o 
   2  19   4        0.00        0.20      3.62 o 
   3  19   4        0.20        0.54      3.63 o 
  -4  20   4        5.93        3.24      6.10 o 
  -3  20   4       36.81       44.06      5.68 o 
  -2  20   4       28.25       22.77      3.89 o 
  -1  20   4        2.60        2.14      3.48 o 
   0  20   4      132.98      135.70      7.22 o 
   1  20   4        0.77        4.65      5.00 o 
   2  20   4        0.03        0.34      4.87 o 
  -2  21   4        3.23        1.74      4.63 o 
  -1  21   4       33.00       37.45      5.53 o 
   0  21   4       76.66       78.77      6.51 o 
 -11   1   5        9.58       19.34      6.90 o 
 -10   1   5        0.30        0.38      4.84 o 
  -9   1   5        3.80        0.55      4.42 o 
  -8   1   5      181.39      154.36      5.66 o 
  -7   1   5      197.53      212.63      4.72 o 
  -6   1   5        2.40        5.30      2.33 o 
  -5   1   5      500.26      505.46      5.03 o 
  -4   1   5       26.28       31.51      2.09 o 
  -3   1   5       96.24      108.80      2.59 o 
  -2   1   5     3509.33     3432.18     11.82 o 
  -1   1   5        5.29        3.78      1.46 o 
   0   1   5        3.94        3.10      2.02 o 
   1   1   5      197.67      201.26      3.01 o 
   2   1   5       50.69       49.13      2.08 o 
   3   1   5        2.40        2.00      2.09 o 
   4   1   5      143.72      122.12      4.36 o 
   5   1   5       51.99       54.28      4.50 o 
   6   1   5        0.44        2.03      6.03 o 
   7   1   5       57.45       60.04      7.63 o 
 -11   2   5       40.42       36.05      5.64 o 
 -10   2   5        0.36        1.75      4.41 o 
  -9   2   5       21.17       22.56      4.85 o 
  -8   2   5        6.74        4.04      4.20 o 
  -7   2   5       40.71       40.89      3.23 o 
  -6   2   5       15.77       14.46      2.33 o 
  -5   2   5     1459.05     1404.94      8.93 o 
  -4   2   5       54.28       52.10      2.18 o 
  -3   2   5      100.54       98.00      2.54 o 
  -2   2   5     1282.90     1224.71     10.87 o 
  -1   2   5        3.82        3.64      1.67 o 
   0   2   5      183.63      179.75      3.14 o 
   1   2   5      137.48      141.88      2.54 o 
   2   2   5      131.37      130.97      2.72 o 
   3   2   5       58.09       54.79      2.92 o 
   4   2   5        1.79        0.87      2.25 o 
   5   2   5        3.67        3.58      3.91 o 
   6   2   5        2.21        1.32      5.48 o 
   7   2   5        7.42        8.23      6.28 o 
 -11   3   5       12.65        4.86      4.98 o 
 -10   3   5        0.22        3.30      4.67 o 
  -9   3   5       57.48       50.03      5.46 o 
  -8   3   5       60.00       42.43      3.75 o 
  -7   3   5      225.15      227.82      5.21 o 
  -6   3   5       19.29       25.93      2.94 o 
  -5   3   5      160.05      158.06      3.51 o 
  -4   3   5       22.43       22.15      2.09 o 
  -3   3   5       30.62       31.08      2.34 o 
  -2   3   5      563.11      512.20      5.54 o 
  -1   3   5       53.48       49.56      2.18 o 
   0   3   5       16.94       19.81      2.34 o 
   1   3   5        9.07       10.07      1.30 o 
   2   3   5       36.14       34.66      1.85 o 
   3   3   5        4.22        3.05      1.86 o 
   4   3   5       95.92       80.07      3.15 o 
   5   3   5        1.52        1.70      3.89 o 
   6   3   5       12.19        9.58      5.96 o 
   7   3   5       66.52       67.67      8.20 o 
 -11   4   5       54.45       54.13      6.22 o 
 -10   4   5        0.00        0.91      4.48 o 
  -9   4   5       17.10       15.25      4.59 o 
  -8   4   5        1.51        0.90      3.03 o 
  -7   4   5      981.54      999.60      9.56 o 
  -6   4   5       99.85      106.27      4.00 o 
  -5   4   5        0.05        0.10      1.81 o 
  -4   4   5       24.05       29.79      2.28 o 
  -3   4   5       69.41       64.42      2.36 o 
  -2   4   5      686.83      647.77      6.72 o 
  -1   4   5       29.85       33.75      1.99 o 
   0   4   5       37.87       39.24      2.67 o 
   1   4   5       29.66       28.52      2.58 o 
   2   4   5        8.40        5.08      2.69 o 
   3   4   5       71.46       63.52      2.44 o 
   4   4   5        0.08        0.65      2.36 o 
   5   4   5       29.82       30.50      4.33 o 
   6   4   5        1.30        1.59      5.66 o 
   7   4   5       11.61        7.73      5.88 o 
 -10   5   5       24.37       19.86      4.94 o 
  -9   5   5        8.31        9.57      4.06 o 
  -8   5   5      176.42      157.15      5.31 o 
  -7   5   5      992.08      968.37      9.31 o 
  -6   5   5        8.42       11.07      2.78 o 
  -5   5   5       19.44       17.27      1.89 o 
  -4   5   5      659.71      674.53      5.67 o 
  -3   5   5      607.66      595.43      4.89 o 
  -2   5   5       45.68       44.58      2.07 o 
  -1   5   5       99.66       98.16      2.46 o 
   0   5   5      109.63      107.45      3.20 o 
   1   5   5       34.61       36.02      2.73 o 
   2   5   5      278.98      295.31      5.71 o 
   3   5   5       38.02       32.94      4.64 o 
   4   5   5        2.73        2.18      1.78 o 
   5   5   5        2.92        5.67      5.27 o 
   6   5   5       23.18       28.62      5.57 o 
   7   5   5        3.85        1.57      6.12 o 
 -10   6   5       16.17       16.01      4.68 o 
  -9   6   5        8.75        7.17      4.15 o 
  -8   6   5      247.75      221.46      8.32 o 
  -7   6   5      539.15      557.70     12.88 o 
  -6   6   5       20.57       22.46      2.49 o 
  -5   6   5      428.99      426.29      4.55 o 
  -4   6   5      632.83      622.77      5.15 o 
  -3   6   5      184.33      196.07      2.79 o 
  -2   6   5      935.81      942.81      6.05 o 
  -1   6   5      511.28      517.78      6.77 o 
   0   6   5        3.84        2.96      2.35 o 
   1   6   5       12.63       14.19      2.32 o 
   2   6   5        0.62        0.15      2.91 o 
   3   6   5      192.50      189.97      8.56 o 
   4   6   5       16.34       14.32      1.04 o 
   5   6   5        9.49        8.35      5.79 o 
   6   6   5        1.07       -0.39      5.65 o 
   7   6   5        3.43        9.58      6.73 o 
 -10   7   5        7.35        8.68      4.39 o 
  -9   7   5        9.15        5.28      3.96 o 
  -8   7   5        0.04        0.96      2.79 o 
  -7   7   5      857.03      846.66     11.90 o 
  -6   7   5        0.23        2.01      2.01 o 
  -5   7   5      162.72      179.34      3.78 o 
  -4   7   5      328.09      338.32      4.22 o 
  -3   7   5        1.97        2.73      1.32 o 
  -2   7   5       35.42       35.32      1.88 o 
  -1   7   5       39.48       39.82      1.78 o 
   0   7   5       34.78       36.07      2.37 o 
   1   7   5       83.25       84.65      3.63 o 
   2   7   5       79.41       85.12      3.93 o 
   3   7   5        0.22        1.68      5.12 o 
   4   7   5       78.00       81.93      6.90 o 
   5   7   5        0.00       -0.16      5.65 o 
   6   7   5        9.97        6.45      6.02 o 
   7   7   5       11.33       15.59      6.96 o 
 -10   8   5        1.01        1.62      4.33 o 
  -9   8   5        8.94       13.02      4.07 o 
  -8   8   5        0.32        2.22      3.53 o 
  -7   8   5      800.91      832.92     10.89 o 
  -6   8   5        4.31        4.63      1.72 o 
  -5   8   5        5.06        7.30      1.76 o 
  -4   8   5      169.92      177.13      3.07 o 
  -3   8   5       57.92       53.40      1.84 o 
  -2   8   5       86.27       90.62      2.31 o 
  -1   8   5      413.49      414.38      3.80 o 
   0   8   5      631.51      645.43      6.52 o 
   1   8   5        7.62        6.23      2.61 o 
   2   8   5      218.73      222.21      5.88 o 
   3   8   5      343.29      320.72     10.17 o 
   4   8   5        0.52        1.06      4.87 o 
   5   8   5        9.04       12.70      5.80 o 
   6   8   5        7.26        5.87      5.46 o 
   7   8   5        9.01       18.74      6.51 o 
 -10   9   5        0.03       -2.06      7.32 o 
  -9   9   5        3.76        7.20      3.85 o 
  -8   9   5      105.35      103.52      5.33 o 
  -7   9   5       36.47       34.31      3.12 o 
  -6   9   5       23.24       26.86      2.09 o 
  -5   9   5       12.81       12.05      3.07 o 
  -4   9   5      147.92      161.31      4.14 o 
  -3   9   5       42.28       45.42      2.54 o 
  -2   9   5       35.14       32.72      1.52 o 
  -1   9   5      264.53      275.32      3.31 o 
   0   9   5      294.67      285.88      7.07 o 
   1   9   5        0.42        0.93      1.69 o 
   2   9   5      492.81      510.59      6.46 o 
   3   9   5        3.55        4.11      5.01 o 
   4   9   5        0.16       -0.89      5.39 o 
   5   9   5      153.88      157.27      8.83 o 
   6   9   5       17.07       16.03      6.21 o 
  -9  10   5      129.08      160.31     14.72 o 
  -8  10   5       20.69       10.67      3.36 o 
  -7  10   5       11.47       11.01      2.13 o 
  -6  10   5       16.51       12.81      2.39 o 
  -5  10   5       39.24       39.78      3.13 o 
  -4  10   5       12.42       13.08      2.21 o 
  -3  10   5      480.30      521.15      5.93 o 
  -2  10   5       60.58       62.34      3.84 o 
  -1  10   5       67.01       69.58      2.01 o 
   0  10   5       36.21       39.09      2.02 o 
   1  10   5        1.54        0.67      1.86 o 
   2  10   5       34.35       31.49      2.74 o 
   3  10   5      356.99      380.89      6.49 o 
   4  10   5       14.91       15.78      4.28 o 
   5  10   5       31.68       29.06      4.96 o 
   6  10   5        3.32        5.38      5.47 o 
  -9  11   5      115.57      142.56     10.29 o 
  -8  11   5        0.25        1.03      5.61 o 
  -7  11   5      163.73      156.92      3.41 o 
  -6  11   5        4.49        4.00      1.94 o 
  -5  11   5       18.72       20.18      2.26 o 
  -4  11   5       11.14        8.59      1.84 o 
  -3  11   5       53.64       59.75      3.34 o 
  -2  11   5       65.23       61.86      3.71 o 
  -1  11   5       40.44       46.12      2.53 o 
   0  11   5      235.40      241.80      3.96 o 
   1  11   5        0.43       -0.46      2.00 o 
   2  11   5       68.98       62.89      3.10 o 
   3  11   5        0.24        1.31      2.68 o 
   4  11   5       31.62       35.47      3.79 o 
   5  11   5        1.65        2.57      4.60 o 
   6  11   5       13.54       11.70      4.62 o 
  -9  12   5       57.80       84.55      8.58 o 
  -8  12   5        3.93        1.09      5.99 o 
  -7  12   5        0.26        3.24      5.92 o 
  -6  12   5      305.89      311.24      8.28 o 
  -5  12   5       18.76       20.02      4.27 o 
  -4  12   5       63.30       57.29      6.46 o 
  -3  12   5       31.29       32.64      6.48 o 
  -2  12   5      159.04      172.64      8.65 o 
  -1  12   5      136.75      139.72      2.15 o 
   0  12   5        2.57        3.87      1.85 o 
   1  12   5       52.22       55.60      2.76 o 
   2  12   5      201.36      210.84      4.97 o 
   3  12   5       86.70       80.40      3.87 o 
   4  12   5        7.42        6.84      3.36 o 
   5  12   5        0.57        1.34      3.46 o 
   6  12   5       52.71       56.63      6.99 o 
  -8  13   5       27.14       17.23      7.10 o 
  -7  13   5      117.75      137.99      9.69 o 
  -6  13   5      349.57      395.43     12.91 o 
  -5  13   5      130.39      127.36      6.18 o 
  -4  13   5       22.05       20.30      6.45 o 
  -3  13   5       31.09       30.45      5.92 o 
  -2  13   5        0.00        0.39      5.61 o 
  -1  13   5       10.22       10.41      2.03 o 
   0  13   5      100.53       98.16      2.97 o 
   1  13   5       35.88       36.24      2.57 o 
   2  13   5        2.67        5.90      2.67 o 
   3  13   5       23.88       28.00      3.21 o 
   4  13   5        2.63        1.53      3.30 o 
   5  13   5       38.23       29.53      4.00 o 
  -8  14   5       10.66       14.57      7.04 o 
  -7  14   5        0.44       -1.75      6.73 o 
  -6  14   5       11.56       13.13      6.40 o 
  -5  14   5        0.05       -0.16      6.08 o 
  -4  14   5      223.46      251.84     11.01 o 
  -3  14   5      295.05      281.50     11.12 o 
  -2  14   5        3.02        1.54      5.62 o 
  -1  14   5       17.54       17.93      2.25 o 
   0  14   5       33.25       34.09      2.61 o 
   1  14   5        1.97        1.07      2.12 o 
   2  14   5      188.03      193.88      5.05 o 
   3  14   5       86.25       76.38      3.95 o 
   4  14   5        0.10       -0.08      3.03 o 
   5  14   5      105.77      125.48      7.06 o 
  -8  15   5        5.16        9.03      6.34 o 
  -7  15   5        0.16        1.70      6.18 o 
  -6  15   5       16.57       13.46      7.25 o 
  -5  15   5      267.10      303.61     12.29 o 
  -4  15   5      123.50      114.21      8.88 o 
  -3  15   5       35.03       29.22      6.56 o 
  -2  15   5       91.45       98.38      7.61 o 
  -1  15   5       67.78       63.44      3.79 o 
   0  15   5      553.03      540.69     15.69 o 
   1  15   5        4.01        7.54      2.69 o 
   2  15   5       58.24       58.29      3.61 o 
   3  15   5        2.01        2.15      2.93 o 
   4  15   5       95.15      104.83      5.87 o 
  -7  16   5       10.02       10.59      5.32 o 
  -6  16   5       61.37       52.15      7.70 o 
  -5  16   5       27.60       32.85      6.54 o 
  -4  16   5      100.43      101.92      6.69 o 
  -3  16   5       41.50       28.57      6.18 o 
  -2  16   5       17.25       16.44      6.43 o 
  -1  16   5      348.37      357.96      8.52 o 
   0  16   5      593.52      670.53     13.18 o 
   1  16   5       40.38       39.23      3.88 o 
   2  16   5       85.11       88.90      4.10 o 
   3  16   5       35.62       40.83      4.37 o 
   4  16   5       28.38       32.67      4.61 o 
  -6  17   5       38.44       45.80      7.67 o 
  -5  17   5      328.34      333.79     13.23 o 
  -4  17   5       23.69       20.70      6.70 o 
  -3  17   5        4.06        5.29      5.77 o 
  -2  17   5       79.13       81.98      5.06 o 
  -1  17   5       98.93       98.73      6.95 o 
   0  17   5       58.86       59.84      6.04 o 
   1  17   5        1.21        1.02      3.44 o 
   2  17   5       25.13       25.29      5.70 o 
   3  17   5        2.92        6.03      4.85 o 
  -5  18   5       35.76       39.05      8.08 o 
  -4  18   5      205.99      227.99     11.18 o 
  -3  18   5       91.08       84.60      8.17 o 
  -2  18   5        1.01        4.66      3.59 o 
  -1  18   5       15.35       13.32      5.27 o 
   0  18   5       72.66       83.18      7.25 o 
   1  18   5        0.54        1.40      5.28 o 
   2  18   5       51.57       50.62      6.33 o 
  -4  19   5       30.32       38.95      7.18 o 
  -3  19   5       55.86       62.07      8.24 o 
  -2  19   5       44.33       33.29      6.97 o 
  -1  19   5        4.84        4.09      5.35 o 
   0  19   5      386.12      374.31     11.11 o 
   1  19   5        0.97       -1.10      5.32 o 
  -2  20   5        0.14        1.66      6.29 o 
  -1  20   5       18.32       17.05      5.47 o 
 -10   0   6       44.39       60.08     10.62 o 
  -9   0   6        1.81        2.79      5.55 o 
  -8   0   6        2.64        3.25      5.21 o 
  -7   0   6       26.40       17.64      4.98 o 
  -6   0   6      477.35      439.20     10.11 o 
  -5   0   6      500.11      463.29      6.51 o 
  -4   0   6       31.03       32.14      3.04 o 
  -3   0   6      163.57      153.49      4.54 o 
  -2   0   6       28.99       33.48      2.45 o 
  -1   0   6       38.41       46.71      3.45 o 
   0   0   6       61.01       63.92      4.03 o 
   1   0   6      166.52      167.75      4.04 o 
   2   0   6      220.91      219.69      4.77 o 
   3   0   6     1367.27     1258.22     31.94 o 
   4   0   6       31.71       33.40      3.94 o 
   5   0   6       26.34       26.65      6.29 o 
   6   0   6        4.05        0.93      7.81 o 
 -10   1   6        1.18        1.47      4.87 o 
  -9   1   6       38.45       36.38      4.93 o 
  -8   1   6       50.00       56.41      4.42 o 
  -7   1   6       46.59       48.81      3.51 o 
  -6   1   6       86.85       78.55      3.42 o 
  -5   1   6       14.40       15.64      2.05 o 
  -4   1   6      109.40      109.42      2.79 o 
  -3   1   6        0.15        0.64      1.77 o 
  -2   1   6       21.56       22.66      1.94 o 
  -1   1   6      396.83      400.22      3.53 o 
   0   1   6       29.29       31.62      1.92 o 
   1   1   6        0.62       -0.48      1.77 o 
   2   1   6       49.08       43.34      2.12 o 
   3   1   6       68.79       67.99      2.56 o 
   4   1   6      208.82      184.55      3.99 o 
   5   1   6        8.94        4.21      4.90 o 
   6   1   6        1.41       -1.02      6.18 o 
 -10   2   6        4.85        0.20      4.67 o 
  -9   2   6       22.67       20.68      4.76 o 
  -8   2   6       34.81       35.15      4.66 o 
  -7   2   6       25.04       22.99      3.52 o 
  -6   2   6      745.81      748.87      9.20 o 
  -5   2   6     1019.18      974.10      6.63 o 
  -4   2   6       70.54       67.77      2.44 o 
  -3   2   6       17.87       15.95      1.68 o 
  -2   2   6       81.98       87.20      3.14 o 
  -1   2   6       20.16       19.80      2.57 o 
   0   2   6      647.51      682.82      6.43 o 
   1   2   6       21.19       23.27      1.84 o 
   2   2   6       79.20       83.26      2.56 o 
   3   2   6      998.33      893.92     15.32 o 
   4   2   6       60.96       52.69      2.71 o 
   5   2   6        9.87        7.81      5.80 o 
   6   2   6       32.30       28.47      7.16 o 
 -10   3   6       17.57       13.96      4.71 o 
  -9   3   6      251.09      255.54      8.21 o 
  -8   3   6      108.98      113.64      5.85 o 
  -7   3   6        0.27       -0.87      2.99 o 
  -6   3   6     1389.49     1383.44     14.63 o 
  -5   3   6      368.26      363.68      5.45 o 
  -4   3   6        5.39        4.03      2.34 o 
  -3   3   6       48.08       45.06      2.51 o 
  -2   3   6       80.22       77.96      2.72 o 
  -1   3   6       91.43       94.27      3.18 o 
   0   3   6       36.25       33.41      3.11 o 
   1   3   6       54.18       50.89      2.40 o 
   2   3   6      315.35      308.58      3.94 o 
   3   3   6       38.35       34.67      2.27 o 
   4   3   6       65.25       55.67      2.54 o 
   5   3   6       30.13       25.05      5.88 o 
   6   3   6       30.52       29.59      6.35 o 
 -10   4   6       11.62       13.23      4.54 o 
  -9   4   6       11.91       12.48      4.24 o 
  -8   4   6       88.95       92.89      4.61 o 
  -7   4   6       13.92       17.77      3.17 o 
  -6   4   6       51.84       51.78      3.24 o 
  -5   4   6        9.26       14.92      2.72 o 
  -4   4   6       53.65       49.20      2.56 o 
  -3   4   6       33.70       31.24      2.41 o 
  -2   4   6        1.26        1.69      1.87 o 
  -1   4   6      131.26      129.79      3.36 o 
   0   4   6        1.81        2.86      2.59 o 
   1   4   6        1.44        1.36      3.30 o 
   2   4   6       13.16       14.59      3.28 o 
   3   4   6      393.26      349.93      7.08 o 
   4   4   6        0.06        1.07      1.89 o 
   5   4   6        3.01        4.02      5.25 o 
   6   4   6        0.03        0.66      5.01 o 
 -10   5   6        6.41        5.22      4.38 o 
  -9   5   6       35.86       38.21      4.73 o 
  -8   5   6       18.19       23.84      3.47 o 
  -7   5   6        0.40        0.87      2.40 o 
  -6   5   6        3.01        6.11      2.49 o 
  -5   5   6      103.79      101.01      3.61 o 
  -4   5   6        9.41        8.02      2.50 o 
  -3   5   6      114.95      111.78      3.27 o 
  -2   5   6        7.26        5.07      2.02 o 
  -1   5   6        6.92        8.14      3.03 o 
   0   5   6       97.78      107.73      4.62 o 
   1   5   6       13.52       18.45      4.35 o 
   2   5   6       14.71       10.13      3.70 o 
   3   5   6       25.29       25.11      4.02 o 
   4   5   6        5.18        7.09      5.46 o 
   5   5   6        0.41       -0.02      5.61 o 
   6   5   6        8.53       17.49      5.54 o 
 -10   6   6       16.91       15.86      4.57 o 
  -9   6   6       57.71       49.70      4.77 o 
  -8   6   6      229.36      230.32      7.18 o 
  -7   6   6        7.87        6.60      2.18 o 
  -6   6   6        0.15       -0.17      2.26 o 
  -5   6   6      107.13      116.99      3.72 o 
  -4   6   6       37.43       41.84      3.03 o 
  -3   6   6       33.36       33.88      2.44 o 
  -2   6   6      215.11      218.25      4.72 o 
  -1   6   6        5.24        7.47      2.89 o 
   0   6   6        7.64        9.08      3.18 o 
   1   6   6      132.03      130.56      6.18 o 
   2   6   6      206.17      211.13      6.23 o 
   3   6   6       34.35       25.80      4.86 o 
   4   6   6       78.41       83.55      7.30 o 
   5   6   6        0.30        1.34      5.31 o 
   6   6   6        0.56        2.19      6.15 o 
 -10   7   6        1.63        2.64      6.10 o 
  -9   7   6       51.59       50.34      4.82 o 
  -8   7   6      158.03      160.79      6.21 o 
  -7   7   6       36.13       33.74      2.46 o 
  -6   7   6        9.64       11.26      2.68 o 
  -5   7   6      580.33      587.69      6.44 o 
  -4   7   6      107.76      117.62      3.69 o 
  -3   7   6      433.01      446.18      5.67 o 
  -2   7   6      230.16      214.78      3.96 o 
  -1   7   6       18.29       16.66      3.24 o 
   0   7   6       18.99       20.74      3.48 o 
   1   7   6      100.81      111.42      5.09 o 
   2   7   6      360.70      347.93      7.49 o 
   3   7   6       44.10       45.68      5.11 o 
   4   7   6       45.85       42.00      5.37 o 
   5   7   6       23.95       31.39      6.35 o 
   6   7   6        9.88       14.49      5.91 o 
  -9   8   6        2.32        2.16      5.67 o 
  -8   8   6        0.70        1.60      2.74 o 
  -7   8   6        8.09        8.55      2.28 o 
  -6   8   6       48.18       42.78      2.95 o 
  -5   8   6       31.88       38.02      2.37 o 
  -4   8   6      114.61      110.91      2.78 o 
  -3   8   6        0.74        1.16      1.92 o 
  -2   8   6      255.37      271.65      4.22 o 
  -1   8   6        0.78        1.39      2.92 o 
   0   8   6        0.88        0.39      2.69 o 
   1   8   6      323.32      343.65      7.16 o 
   2   8   6       94.47       88.93      5.58 o 
   3   8   6        0.95        0.32      4.15 o 
   4   8   6        1.40        3.16      4.61 o 
   5   8   6        2.73        4.77      5.99 o 
   6   8   6        0.01        2.60      6.32 o 
  -9   9   6        0.19        1.79      5.95 o 
  -8   9   6       22.37       16.16      3.86 o 
  -7   9   6       32.98       31.27      3.91 o 
  -6   9   6       41.66       33.63      2.46 o 
  -5   9   6      299.20      288.54      4.04 o 
  -4   9   6      168.58      165.16      3.50 o 
  -3   9   6       62.14       56.49      2.39 o 
  -2   9   6        9.00        8.88      1.54 o 
  -1   9   6       30.84       33.55      2.76 o 
   0   9   6        1.19        0.15      2.55 o 
   1   9   6       34.53       40.75      3.93 o 
   2   9   6        0.07        2.62      4.31 o 
   3   9   6        3.26        3.38      4.46 o 
   4   9   6       23.85       27.53      5.05 o 
   5   9   6        1.13        4.00      5.60 o 
  -9  10   6        6.98        5.13      6.43 o 
  -8  10   6       16.33       18.11      6.41 o 
  -7  10   6      155.44      154.09      5.74 o 
  -6  10   6        4.77        5.55      2.37 o 
  -5  10   6       10.19        9.32      2.47 o 
  -4  10   6      925.09      930.14      8.79 o 
  -3  10   6      175.05      166.23      4.04 o 
  -2  10   6       23.49       23.05      1.54 o 
  -1  10   6      157.48      156.39      3.39 o 
   0  10   6        3.64        3.10      2.49 o 
   1  10   6       86.28       92.59      5.42 o 
   2  10   6      398.68      412.60      9.47 o 
   3  10   6        0.03       -1.79      4.37 o 
   4  10   6       13.79        8.32      4.71 o 
   5  10   6        7.86       10.42      5.98 o 
  -9  11   6        0.16       -0.02      6.83 o 
  -8  11   6        2.05        2.14      6.70 o 
  -7  11   6        6.08        8.74      6.54 o 
  -6  11   6       30.88       32.99      3.36 o 
  -5  11   6        4.72        1.50      2.15 o 
  -4  11   6      385.42      410.42      9.23 o 
  -3  11   6       18.92       21.28      1.99 o 
  -2  11   6       24.02       18.83      1.17 o 
  -1  11   6       28.54       29.68      2.08 o 
   0  11   6        3.21        3.29      2.77 o 
   1  11   6        8.59        9.23      4.08 o 
   2  11   6       24.60       23.70      4.79 o 
   3  11   6        6.86       11.14      4.63 o 
   4  11   6       11.80        8.35      4.31 o 
   5  11   6       10.82        7.89      5.86 o 
  -8  12   6        0.88        3.00      6.20 o 
  -7  12   6       52.13       47.13      7.38 o 
  -6  12   6       57.69       62.22      8.03 o 
  -5  12   6       52.46       49.21      4.35 o 
  -4  12   6      646.03      657.35      9.89 o 
  -3  12   6       72.51       78.66      2.98 o 
  -2  12   6        0.39        0.54      0.96 o 
  -1  12   6        4.05        3.29      1.63 o 
   0  12   6        0.19       -0.49      2.67 o 
   1  12   6       21.48       30.10      4.33 o 
   2  12   6        3.06        7.24      4.19 o 
   3  12   6       24.09       19.90      4.53 o 
   4  12   6       24.79       22.32      4.96 o 
  -8  13   6        0.14        1.15      7.08 o 
  -7  13   6       13.87       10.86      6.43 o 
  -6  13   6        6.64        7.11      6.54 o 
  -5  13   6      173.96      173.53      9.86 o 
  -4  13   6       18.62       30.06      6.98 o 
  -3  13   6        0.02       -1.76      5.63 o 
  -2  13   6       13.64       14.07      8.07 o 
  -1  13   6       25.51       23.89      1.37 o 
   0  13   6        0.04        0.59      2.58 o 
   1  13   6        6.16        8.04      3.77 o 
   2  13   6        3.11        2.06      4.13 o 
   3  13   6        4.02        3.44      4.24 o 
   4  13   6        0.08       -0.46      4.78 o 
  -7  14   6       54.73       54.22      7.73 o 
  -6  14   6       13.10       10.77      6.29 o 
  -5  14   6       98.40       99.96      7.04 o 
  -4  14   6      726.56      765.52     17.40 o 
  -3  14   6       64.79       54.85      8.40 o 
  -2  14   6      116.55      117.07      8.63 o 
  -1  14   6       31.29       27.28      6.03 o 
   0  14   6        2.24        1.46      5.62 o 
   1  14   6       42.50       41.66      4.53 o 
   2  14   6       46.54       36.24      4.70 o 
   3  14   6        0.00       -0.54      4.20 o 
  -7  15   6       28.03       26.55      6.16 o 
  -6  15   6        9.68        9.38      7.04 o 
  -5  15   6       38.65       41.04      6.04 o 
  -4  15   6        8.46        9.74      6.75 o 
  -3  15   6        1.18       -0.90      6.14 o 
  -2  15   6       62.06       61.71      7.46 o 
  -1  15   6      100.13      104.80      8.22 o 
   0  15   6       25.68       30.46      7.17 o 
   1  15   6       51.77       59.16      7.75 o 
   2  15   6       38.63       38.47      7.36 o 
   3  15   6        4.05        3.03      5.84 o 
  -6  16   6        8.52        4.43      6.74 o 
  -5  16   6        0.68        0.71      5.68 o 
  -4  16   6      134.64      143.94      9.69 o 
  -3  16   6        6.57        4.75      6.37 o 
  -2  16   6        7.09        5.60      6.18 o 
  -1  16   6        0.05       -0.91      6.14 o 
   0  16   6        4.46        1.09      6.06 o 
   1  16   6        0.06        0.63      6.50 o 
   2  16   6       11.63       10.41      6.75 o 
  -5  17   6        0.70        6.39      6.35 o 
  -4  17   6       50.85       54.66      7.95 o 
  -3  17   6        8.40        7.50      6.89 o 
  -2  17   6       10.09        9.68      6.85 o 
  -1  17   6       25.24       30.12      7.13 o 
   0  17   6       26.25       32.54      6.76 o 
   1  17   6       38.16       36.84      6.91 o 
  -4  18   6      121.68      109.82      9.22 o 
  -3  18   6        2.19        3.85      6.78 o 
  -2  18   6       37.41       47.92      7.67 o 
  -1  18   6        0.81        5.43      5.97 o 
   0  18   6        0.29        1.06      6.26 o 
 -10   1   7       16.67       31.72      5.15 o 
  -9   1   7        0.01       -0.99      4.36 o 
  -8   1   7       21.19       13.00      4.36 o 
  -7   1   7      178.27      158.72      4.91 o 
  -6   1   7      226.83      236.32      4.51 o 
  -5   1   7        0.10        0.90      2.31 o 
  -4   1   7      209.46      216.20      4.25 o 
  -3   1   7       13.24       13.18      1.64 o 
  -2   1   7       47.02       46.09      2.99 o 
  -1   1   7      460.92      452.11      7.86 o 
   0   1   7        1.72        2.54      1.33 o 
   1   1   7        2.33        0.75      1.89 o 
   2   1   7       28.22       27.84      2.25 o 
   3   1   7       27.66       27.41      3.35 o 
   4   1   7        0.48        1.81      3.39 o 
   5   1   7       70.93       59.61      6.51 o 
 -10   2   7       63.45       58.08      5.61 o 
  -9   2   7       31.59       31.87      4.89 o 
  -8   2   7        0.65       -1.26      4.11 o 
  -7   2   7        8.16        8.41      3.51 o 
  -6   2   7       62.81       70.41      3.82 o 
  -5   2   7        2.40        2.31      2.75 o 
  -4   2   7      258.61      260.60      4.78 o 
  -3   2   7        0.45        0.71      2.48 o 
  -2   2   7      194.43      184.67      4.09 o 
  -1   2   7      216.54      213.71      5.85 o 
   0   2   7        0.16        0.48      3.67 o 
   1   2   7       29.94       35.69      1.96 o 
   2   2   7        5.23        3.85      1.70 o 
   3   2   7       25.50       22.88      2.88 o 
   4   2   7       14.54       12.72      4.05 o 
   5   2   7        0.03        4.10      6.05 o 
 -10   3   7        0.05        1.29      4.31 o 
  -9   3   7        4.76        3.53      4.09 o 
  -8   3   7        6.43        6.24      4.04 o 
  -7   3   7        0.55        1.81      2.85 o 
  -6   3   7       12.22       17.83      3.16 o 
  -5   3   7        0.96        0.14      2.74 o 
  -4   3   7       55.16       52.46      3.24 o 
  -3   3   7        1.34        0.73      2.78 o 
  -2   3   7        0.39        1.35      2.38 o 
  -1   3   7      193.51      170.97      5.37 o 
   0   3   7       65.39       61.18      5.08 o 
   1   3   7        9.30       12.28      4.19 o 
   2   3   7        1.01        1.41      1.58 o 
   3   3   7        0.02       -0.45      3.63 o 
   4   3   7        3.91        1.88      3.85 o 
   5   3   7       30.19       18.90      4.69 o 
  -9   4   7       33.50       27.68      4.48 o 
  -8   4   7       12.62       11.34      3.44 o 
  -7   4   7      125.39      113.66      4.24 o 
  -6   4   7      294.11      307.07      6.14 o 
  -5   4   7       84.27       89.01      3.81 o 
  -4   4   7       25.42       26.43      2.72 o 
  -3   4   7        0.01       -0.25      2.66 o 
  -2   4   7        0.87        1.43      2.31 o 
  -1   4   7      139.16      124.41      5.00 o 
   0   4   7        5.14        4.35      4.00 o 
   1   4   7       15.75       14.21      4.11 o 
   2   4   7       20.65       18.63      4.47 o 
   3   4   7        4.05        3.76      3.86 o 
   4   4   7       50.38       50.66      5.39 o 
   5   4   7        1.82        3.24      4.47 o 
  -9   5   7        0.31        2.22      4.00 o 
  -8   5   7        0.09        0.70      3.09 o 
  -7   5   7      329.00      332.32      7.07 o 
  -6   5   7      782.34      769.37     12.31 o 
  -5   5   7        2.25        1.68      2.63 o 
  -4   5   7        0.94        1.97      2.54 o 
  -3   5   7       76.00       75.71      3.41 o 
  -2   5   7       25.70       22.43      2.53 o 
  -1   5   7        2.38        3.02      3.28 o 
   0   5   7       19.72       27.20      4.76 o 
   1   5   7        9.11        4.12      4.07 o 
   2   5   7       24.97       24.62      4.03 o 
   3   5   7        4.86        7.04      3.94 o 
   4   5   7        5.29        5.05      4.42 o 
   5   5   7       25.31       22.96      4.82 o 
  -9   6   7        0.11       -0.49      3.76 o 
  -8   6   7       14.08       15.53      3.27 o 
  -7   6   7       23.41       23.36      4.35 o 
  -6   6   7      518.37      539.60      8.09 o 
  -5   6   7        6.29        3.54      2.46 o 
  -4   6   7      221.78      226.96      5.65 o 
  -3   6   7       54.93       52.77      3.06 o 
  -2   6   7       97.94       91.03      3.20 o 
  -1   6   7      192.50      182.94      5.55 o 
   0   6   7      345.66      371.81     10.07 o 
   1   6   7       12.09       12.72      4.42 o 
   2   6   7        0.86       -1.33      3.91 o 
   3   6   7       13.52       10.67      3.96 o 
   4   6   7       15.56       15.64      4.98 o 
   5   6   7        0.14        2.11      4.74 o 
  -9   7   7       54.08       51.76      5.10 o 
  -8   7   7        8.31        5.10      2.92 o 
  -7   7   7       26.95       25.20      4.34 o 
  -6   7   7      178.16      182.16      6.79 o 
  -5   7   7        0.00        2.62      2.35 o 
  -4   7   7      121.01      129.95      4.43 o 
  -3   7   7       74.47       77.69      3.19 o 
  -2   7   7       98.06       97.65      3.13 o 
  -1   7   7        3.59        1.70      3.05 o 
   0   7   7      142.63      136.77      6.62 o 
   1   7   7       20.78       20.54      4.07 o 
   2   7   7        3.41        4.09      3.77 o 
   3   7   7        0.59       -0.20      4.15 o 
   4   7   7        2.51       -1.30      4.44 o 
  -9   8   7        0.01        1.61      6.05 o 
  -8   8   7        6.64        8.61      3.88 o 
  -7   8   7       13.07        6.11      3.79 o 
  -6   8   7      180.50      194.77      6.78 o 
  -5   8   7       53.01       47.80      3.78 o 
  -4   8   7        0.00        0.57      2.46 o 
  -3   8   7       69.46       64.02      2.93 o 
  -2   8   7        7.40        7.63      1.66 o 
  -1   8   7        2.38        1.60      2.94 o 
   0   8   7        6.57        7.09      3.37 o 
   1   8   7      264.87      279.91      7.21 o 
   2   8   7       19.82       17.48      4.04 o 
   3   8   7       19.24       24.28      5.06 o 
   4   8   7        5.55        3.56      4.86 o 
  -8   9   7        5.51       11.98      6.29 o 
  -7   9   7       45.95       51.26      4.48 o 
  -6   9   7      183.49      180.50      5.76 o 
  -5   9   7       22.01       27.73      3.50 o 
  -4   9   7        0.55        0.99      3.76 o 
  -3   9   7       67.32       68.78      2.87 o 
  -2   9   7       11.00        9.70      1.40 o 
  -1   9   7        2.43        3.20      2.17 o 
   0   9   7       40.12       49.70      4.28 o 
   1   9   7      210.76      226.51      6.61 o 
   2   9   7        5.41        4.00      4.62 o 
   3   9   7       31.38       26.46      5.22 o 
   4   9   7        4.92        5.45      4.59 o 
  -8  10   7       54.05       64.48      7.38 o 
  -7  10   7       11.70       15.01      6.58 o 
  -6  10   7       44.60       44.52      3.79 o 
  -5  10   7      137.22      135.48      5.83 o 
  -4  10   7        0.50        1.07      3.61 o 
  -3  10   7       12.45       14.11      2.26 o 
  -2  10   7       82.55       85.93      3.80 o 
  -1  10   7        0.79        1.58      2.54 o 
   0  10   7      414.21      428.99      8.00 o 
   1  10   7       45.60       52.68      5.24 o 
   2  10   7        5.39        3.39      4.42 o 
   3  10   7        0.16       -1.12      4.68 o 
  -8  11   7       30.27       45.31      7.89 o 
  -7  11   7        0.59       -1.06      5.59 o 
  -6  11   7        3.91        4.62      5.21 o 
  -5  11   7       95.29       96.46      4.94 o 
  -4  11   7       90.78       76.67      4.83 o 
  -3  11   7        0.01       -0.15      3.47 o 
  -2  11   7       34.51       32.20      2.77 o 
  -1  11   7       11.21        9.71      2.96 o 
   0  11   7        7.63        4.92      3.78 o 
   1  11   7        7.21        5.41      4.30 o 
   2  11   7        5.18        5.56      4.46 o 
   3  11   7        5.24        1.94      4.44 o 
  -7  12   7        8.74        8.65      6.65 o 
  -6  12   7       13.89       19.40      5.57 o 
  -5  12   7       29.65       33.92      6.82 o 
  -4  12   7        9.58       10.59      3.29 o 
  -3  12   7        2.48        1.82      3.42 o 
  -2  12   7      117.35      123.01      5.90 o 
  -1  12   7       26.61       32.58      7.52 o 
   0  12   7        0.94        1.58      3.67 o 
   1  12   7       17.65       16.68      4.22 o 
   2  12   7       17.46       18.65      4.65 o 
   3  12   7        6.27        2.83      4.35 o 
  -7  13   7       57.68       55.23      8.34 o 
  -6  13   7        1.21        0.12      5.74 o 
  -5  13   7       15.21       22.48      6.68 o 
  -4  13   7        6.89       12.22      6.86 o 
  -3  13   7       99.01      115.04     13.23 o 
  -2  13   7       95.00      105.05      8.55 o 
  -1  13   7       21.82       29.88      6.82 o 
   0  13   7       78.79       82.73      8.23 o 
   1  13   7      155.10      153.43      9.22 o 
   2  13   7        3.55        7.69      5.98 o 
  -6  14   7       27.57       26.67      5.71 o 
  -5  14   7       25.81       22.47      6.74 o 
  -4  14   7        5.99        6.77      6.16 o 
  -3  14   7        2.68        5.52      5.60 o 
  -2  14   7       90.33       91.86      8.45 o 
  -1  14   7        5.73        1.47      5.87 o 
   0  14   7       50.52       51.23     11.05 o 
   1  14   7       84.60       80.16      7.94 o 
  -5  15   7       53.13       65.71      8.55 o 
  -4  15   7        4.75        4.70      6.91 o 
  -3  15   7        1.61       -0.30      6.99 o 
  -2  15   7       26.42       32.64      6.86 o 
  -1  15   7        3.12        2.93      5.58 o 
   0  15   7       24.79       31.76      7.00 o 
   1  15   7       66.44       74.04      8.49 o 
  -4  16   7       16.26       20.77      6.87 o 
  -3  16   7       12.54       14.33      6.40 o 
  -2  16   7       18.17       10.31      7.09 o 
  -1  16   7        4.46        2.19      6.35 o 
  -9   0   8        9.46       17.29      7.94 o 
  -8   0   8      216.81      204.79      7.59 o 
  -7   0   8       67.77       56.18      5.82 o 
  -6   0   8        8.67        4.72      4.34 o 
  -5   0   8       59.17       64.83      5.23 o 
  -4   0   8       48.96       44.65      3.44 o 
  -3   0   8       86.93       82.44      3.96 o 
  -2   0   8       14.28       15.65      1.87 o 
  -1   0   8        1.03        1.40      1.36 o 
   0   0   8       14.16       15.31      4.33 o 
   1   0   8      123.50      115.11      6.11 o 
   2   0   8       29.06       35.72     10.47 o 
   3   0   8       20.98       29.84      8.57 o 
  -9   1   8        9.11        8.67      3.95 o 
  -8   1   8       58.22       64.37      4.32 o 
  -7   1   8      139.82      126.09      6.27 o 
  -6   1   8        9.76       10.02      3.10 o 
  -5   1   8       11.66       12.95      2.85 o 
  -4   1   8        0.02        0.51      1.92 o 
  -3   1   8       13.07       11.05      2.34 o 
  -2   1   8       38.14       40.46      4.35 o 
  -1   1   8       25.51       28.78      4.47 o 
   0   1   8       28.51       28.02      4.34 o 
   1   1   8       10.59        7.66      2.82 o 
   2   1   8      100.83       96.07      5.54 o 
   3   1   8        0.07        2.08      6.96 o 
  -9   2   8        4.80        0.13      3.76 o 
  -8   2   8      134.90      118.73      4.95 o 
  -7   2   8      182.21      172.08      6.16 o 
  -6   2   8       11.61        9.23      4.12 o 
  -5   2   8       60.94       73.47      5.04 o 
  -4   2   8       11.58        9.14      2.91 o 
  -3   2   8       27.30       25.36      3.07 o 
  -2   2   8      136.63      123.48      6.10 o 
  -1   2   8        0.46       -0.60      3.87 o 
   0   2   8       21.62       23.95      4.43 o 
   1   2   8       13.75       13.39      4.25 o 
   2   2   8        7.42       11.52      4.10 o 
   3   2   8        5.12        5.94      6.03 o 
  -9   3   8        3.90        4.85      3.67 o 
  -8   3   8       94.30      105.27      4.80 o 
  -7   3   8        2.37        7.80      3.88 o 
  -6   3   8        2.15        1.31      4.12 o 
  -5   3   8      114.72      114.88      4.78 o 
  -4   3   8      103.34       98.29      3.83 o 
  -3   3   8        1.14        2.92      2.76 o 
  -2   3   8        5.49        8.92      4.44 o 
  -1   3   8       10.63       12.13      4.23 o 
   0   3   8        1.61        0.42      4.04 o 
   1   3   8        5.95        5.75      4.19 o 
   2   3   8       25.82       30.59      4.92 o 
   3   3   8       72.06       65.27      6.22 o 
  -8   4   8      131.61      117.79      6.72 o 
  -7   4   8        0.50        0.97      3.87 o 
  -6   4   8       14.14       14.10      4.22 o 
  -5   4   8       75.40       79.99      5.10 o 
  -4   4   8      164.95      160.35      4.54 o 
  -3   4   8       50.48       51.01      4.18 o 
  -2   4   8        0.77        0.84      3.32 o 
  -1   4   8       44.37       50.59      5.11 o 
   0   4   8        2.19        4.08      4.19 o 
   1   4   8       79.64       83.55      5.79 o 
   2   4   8        1.96        1.91      4.52 o 
   3   4   8        0.07        1.57      3.97 o 
  -8   5   8       14.17       13.76      4.35 o 
  -7   5   8       67.94       70.80      4.90 o 
  -6   5   8        4.80        4.93      4.07 o 
  -5   5   8       79.05       83.95      5.30 o 
  -4   5   8      188.56      181.71      6.90 o 
  -3   5   8        7.05        5.97      3.37 o 
  -2   5   8        0.18        0.83      3.29 o 
  -1   5   8        1.27        1.73      4.45 o 
   0   5   8       74.01       89.73      6.04 o 
   1   5   8        0.68       -1.26      4.28 o 
   2   5   8       40.75       41.10      4.56 o 
   3   5   8       31.08       28.65      4.45 o 
  -8   6   8        0.36        0.89      4.14 o 
  -7   6   8      170.79      167.97      6.16 o 
  -6   6   8        0.97        0.98      3.95 o 
  -5   6   8        2.20        0.29      4.09 o 
  -4   6   8        4.44        5.62      4.34 o 
  -3   6   8        2.22        1.79      4.48 o 
  -2   6   8       38.95       34.66      3.77 o 
  -1   6   8       21.06       21.39      4.71 o 
   0   6   8        5.60        6.34      4.45 o 
   1   6   8        6.05        6.36      3.64 o 
   2   6   8       23.48       21.25      4.02 o 
   3   6   8        7.69        8.73      4.06 o 
  -8   7   8       25.33       21.21      4.53 o 
  -7   7   8       65.09       73.49      4.91 o 
  -6   7   8        3.40        3.17      4.16 o 
  -5   7   8       66.43       64.40      5.09 o 
  -4   7   8      175.56      191.02      7.31 o 
  -3   7   8       62.62       62.22      5.56 o 
  -2   7   8        2.80       -0.89      4.46 o 
  -1   7   8       35.25       37.09      5.30 o 
   0   7   8      184.00      203.79      7.92 o 
   1   7   8       22.92       24.19      4.25 o 
   2   7   8       13.36       10.70      3.93 o 
   3   7   8       36.49       23.85      4.95 o 
  -8   8   8       22.26       13.23      6.52 o 
  -7   8   8        0.80        1.41      3.60 o 
  -6   8   8       16.75       18.56      4.35 o 
  -5   8   8       18.85       15.14      4.29 o 
  -4   8   8       27.45       24.08      4.56 o 
  -3   8   8       60.91       67.47      5.35 o 
  -2   8   8        2.92        0.10      4.36 o 
  -1   8   8      168.41      185.00      7.64 o 
   0   8   8        1.48        3.71      3.79 o 
   1   8   8        4.42        3.19      3.96 o 
   2   8   8        6.83        9.85      4.15 o 
  -7   9   8        0.32        0.15      5.30 o 
  -6   9   8        4.92        4.52      3.89 o 
  -5   9   8        8.38        6.15      3.93 o 
  -4   9   8      202.37      211.69      7.57 o 
  -3   9   8       41.79       43.04      4.96 o 
  -2   9   8        1.70        0.83      4.39 o 
  -1   9   8        0.05        2.09      3.49 o 
   0   9   8       64.17       65.26      4.68 o 
   1   9   8        4.90        4.59      3.79 o 
   2   9   8        1.01       -0.07      4.32 o 
  -7  10   8       21.91       25.03      5.60 o 
  -6  10   8       55.27       55.45      7.57 o 
  -5  10   8        0.16        1.22      3.83 o 
  -4  10   8        8.47        8.56      4.08 o 
  -3  10   8      321.61      368.95      9.42 o 
  -2  10   8        5.22        5.11      4.09 o 
  -1  10   8        6.81        5.10      4.16 o 
   0  10   8       48.33       52.90      4.59 o 
   1  10   8        0.05        0.09      4.31 o 
  -6  11   8        5.26        7.48      5.44 o 
  -5  11   8       73.48       69.78      8.27 o 
  -4  11   8       10.75        9.32      4.03 o 
  -3  11   8       70.99       72.02      5.54 o 
  -2  11   8        0.08       -0.97      4.09 o 
  -1  11   8        4.09        4.13      4.30 o 
   0  11   8       43.50       43.35      7.28 o 
   1  11   8        6.82        4.12      6.61 o 
  -5  12   8       22.43       25.84      7.02 o 
  -4  12   8        1.97        1.90      6.91 o 
  -3  12   8      112.64      114.92      9.38 o 
  -2  12   8        1.84        0.95      3.75 o 
  -1  12   8        0.70        4.36      6.26 o 
   0  12   8        9.10       16.19      7.10 o 
  -4  13   8       18.48       20.49      6.85 o 
  -3  13   8        4.70        6.81      6.14 o 
  -2  13   8        0.05        0.82      5.86 o 
  -1  13   8        5.25        6.22      6.89 o 
  -7   1   9        9.48        7.81      6.03 o 
  -6   1   9       61.43       57.80      7.25 o 
  -5   1   9       58.67       64.46     11.57 o 
  -4   1   9        8.01        9.72      5.45 o 
  -3   1   9       39.04       43.62      6.87 o 
  -2   1   9        5.22        3.93      6.12 o 
  -1   1   9        5.75        4.90      5.75 o 
   0   1   9       55.86       48.68      7.48 o 
   1   1   9        0.20        0.87      5.81 o 
  -7   2   9        0.96        3.82      5.76 o 
  -6   2   9        0.00       -2.11      5.63 o 
  -5   2   9       36.71       43.01      7.00 o 
  -4   2   9        6.26        6.23      6.12 o 
  -3   2   9       18.98       18.26      5.67 o 
  -2   2   9        1.74       -0.32      6.37 o 
  -1   2   9       63.04       61.50      5.22 o 
   0   2   9       17.79       16.73      4.45 o 
   1   2   9        0.97        2.54      6.55 o 
  -7   3   9        8.27        4.93      5.70 o 
  -6   3   9       11.49        7.26      5.34 o 
  -5   3   9       33.64       38.38      6.77 o 
  -4   3   9        7.77        6.36      6.30 o 
  -3   3   9       57.76       55.25      6.97 o 
  -2   3   9        7.26        5.22      4.61 o 
  -1   3   9        0.07        0.13      4.33 o 
   0   3   9       25.78       22.01      4.73 o 
   1   3   9        6.30        7.18      6.46 o 
  -7   4   9       10.95        7.22      4.39 o 
  -6   4   9       46.10       49.64      5.09 o 
  -5   4   9       77.13       79.49      5.45 o 
  -4   4   9       18.14       23.42      6.37 o 
  -3   4   9       38.38       36.69      5.21 o 
  -2   4   9       26.10       28.34      5.19 o 
  -1   4   9        3.64        7.45      4.48 o 
   0   4   9       44.20       42.97      5.17 o 
   1   4   9       17.04       13.16      6.32 o 
  -7   5   9       11.33       11.62      4.41 o 
  -6   5   9       97.14       95.40      5.92 o 
  -5   5   9      113.40      110.58      6.06 o 
  -4   5   9       18.89       16.57      4.10 o 
  -3   5   9        0.21        1.11      4.61 o 
  -2   5   9        1.60        4.70      4.69 o 
  -1   5   9        0.02       -0.32      4.72 o 
   0   5   9        2.99        1.96      4.69 o 
   1   5   9        0.35        0.31      4.59 o 
  -6   6   9        6.22        5.05      4.13 o 
  -5   6   9      122.86      135.91      6.50 o 
  -4   6   9        0.24        0.40      3.73 o 
  -3   6   9       40.25       48.46      5.70 o 
  -2   6   9       58.51       59.93      6.12 o 
  -1   6   9       62.40       58.88      5.82 o 
   0   6   9       11.72       11.10      5.09 o 
  -6   7   9       23.00       23.75      4.48 o 
  -5   7   9       94.32       89.04      5.71 o 
  -4   7   9        2.60        3.41      4.49 o 
  -3   7   9       27.03       27.47      5.17 o 
  -2   7   9        2.06        0.05      4.48 o 
  -1   7   9      122.18      122.62      7.14 o 
   0   7   9        0.04        0.44      3.96 o 
  -5   8   9       85.13       87.12      5.70 o 
  -4   8   9        0.00        0.88      4.41 o 
  -3   8   9        4.33        5.12      4.47 o 
  -2   8   9       32.79       34.64      5.50 o 
  -1   8   9        8.60        9.74      5.05 o 
  -5   9   9       44.41       44.70      4.47 o 
  -4   9   9        0.75       -0.66      4.12 o 
  -3   9   9        4.92        9.83      4.30 o 
  -2   9   9       76.87       82.38      6.21 o 
  -1   9   9       14.14       13.99      5.11 o 
  -3  10   9        0.00        1.19      4.34 o 
                                                 
